# Supplementary material for: Predicting dietary management intention of patients with chronic kidney disease using protection motivation theory
Source: PLoS One. 2025 Mar 18;20(3):e0320340. doi: 10.1371/journal.pone.0320340 (PMC11957771; doi:10.1371/journal.pone.0320340)
Supplement: S4 Appendix — (XLSX) [file pone.0320340.s004.xlsx]

## Sheet: CKD_Dietary_Management_Intentio
ID	Age	Gender	BMI	Duration_since_diagnosis_in_months	CKD_stage	Marital	Being_single	employment	employment_recoded	education	income	PV|R1	PV|R2	PV|R3	PS|R1	PS|R2	PS|R3	PS|R4	PS|R5	PS|R6	IR|R1	IR|R2	IR|R3	IR|R4	IR|R5	ER|R1	ER|R2	ER|R3	ER|R4	RE|R1	RE|R2	RE|R3	RE|R4	RE|R5	SE|R1	SE|R2	SE|R3	SE|R4	SE|R5	RC|R1	RC|R2	RC|R3	RC|R4	RC|R5	DMI|R1	DMI|R2	DMI|R3	DMI|R4	DMI|R5
1	36	1	31.2213	264	4	2	1	2	1	5	4	5	5	5	5	5	5	5	5	5	3	1	1	1	3	1	1	1	1	5	5	5	5	5	4	4	4	4	4	5	2	1	1	1	5	5	5	5	5
2	27	0	29.8606	1	5	2	1	2	1	4	5	5	4	3	5	5	5	5	5	5	3	2	4	3	4	4	1	1	1	4	4	4	4	4	4	4	4	4	4	3	3	2	3	3	4	4	4	4	5
3	39	1	24.8358	84	1	1	0	2	1	5	5	5	5	5	5	5	5	5	5	5	4	1	1	2	5	1	1	1	1	5	5	5	5	5	4	3	4	4	4	2	2	2	2	2	4	4	4	5	5
4	69	0	21.9525	180	2	1	0	1	0	5	6	5	5	5	5	5	5	5	5	5	5	1	1	1	5	1	1	1	1	5	5	5	5	5	4	4	5	5	5	1	1	1	1	1	5	5	5	5	5
5	44	1	24.4956	120	5	1	0	2	1	4	2	5	5	5	5	5	5	5	5	5	5	1	1	1	5	1	1	1	1	5	5	5	5	5	3	2	3	2	3	1	3	3	3	3	5	5	5	5	5
6	64	1	18.026	24	3	1	0	1	0	4	5	5	5	5	5	5	5	5	5	5	4	2	1	2	4	2	1	2	1	4	5	5	5	5	4	4	4	4	4	2	3	2	2	2	4	4	5	4	4
7	63	1	20.4294	240	4	1	0	1	0	4	2	4	5	5	5	4	4	2	4	4	2	1	1	1	5	1	1	1	1	5	5	5	5	5	4	4	4	4	4	5	5	1	4	5	5	4	5	5	5
8	56	1	20.3125	156	5	1	0	1	0	4	4	5	5	5	5	5	5	5	5	5	5	1	1	1	5	1	1	1	1	5	5	5	5	5	4	3	4	4	3	5	4	4	4	5	5	5	5	5	5
9	63	1	27.5482	4	1	1	0	4	0	1	1	5	5	5	5	5	5	5	5	5	5	1	1	1	5	1	1	1	1	5	5	5	5	5	5	1	5	5	5	5	5	2	1	5	5	5	5	5	5
10	71	1	23.4375	180	2	1	0	1	0	3	3	5	5	5	5	5	5	5	5	5	5	1	1	1	5	1	1	1	1	5	5	5	5	5	4	4	4	4	4	1	2	1	1	1	5	5	5	5	5
11	70	1	28.441	48	1	1	0	1	0	3	3	5	4	2	5	5	5	5	5	5	4	2	2	2	5	1	1	1	1	5	5	5	5	5	4	3	5	5	5	1	2	1	2	1	5	5	5	5	5
12	67	1	22.0317	132	5	1	0	1	0	3	2	4	4	4	5	5	5	5	5	5	5	1	1	1	5	1	1	1	1	5	5	5	5	5	5	5	5	5	5	5	5	5	5	5	5	5	5	5	5
13	74	0	24.0238	3	4	1	0	1	0	4	4	5	5	5	5	5	5	5	5	5	5	1	1	1	5	1	1	1	1	4	5	5	5	5	2	2	3	2	2	4	5	5	4	4	5	5	5	5	5
14	49	0	27.9155	120	5	1	0	2	1	5	6	5	5	5	5	5	5	5	5	5	5	1	1	1	5	1	1	1	1	5	5	5	5	5	4	3	3	3	3	4	4	2	2	3	5	5	5	5	5
15	72	0	26.9896	108	1	1	0	1	0	3	3	5	5	5	5	5	5	5	5	5	5	5	5	5	5	1	1	1	1	5	5	5	5	5	5	5	5	5	5	2	5	2	2	2	5	5	5	5	5
16	26	0	16.8962	11	5	2	1	2	1	3	2	3	3	2	5	5	5	5	5	5	2	3	3	4	3	1	1	1	1	3	4	4	4	4	1	3	1	1	1	5	5	5	5	5	3	3	4	4	1
17	63	1	26.8977	27	1	1	0	1	0	4	3	4	5	5	5	5	5	5	4	5	5	4	2	2	5	4	1	1	3	4	5	4	4	5	5	5	5	4	2	3	3	3	3	3	5	5	5	5	5
18	68	0	23.9995	24	4	1	0	1	0	3	3	5	5	5	5	5	5	5	5	5	5	1	1	1	5	5	5	1	2	5	5	5	5	5	5	4	5	5	5	5	5	4	4	4	5	5	5	5	5
19	54	1	25.3906	84	3	1	0	1	0	4	2	4	5	5	4	4	5	1	4	1	4	1	1	2	4	1	1	1	1	5	5	5	5	5	5	5	5	5	5	1	4	1	1	4	5	5	5	5	5
20	43	1	23.3091	60	5	1	0	2	1	5	6	5	5	5	5	5	5	5	5	4	5	1	1	1	5	1	1	1	1	5	3	5	5	5	4	4	5	5	5	4	4	4	4	2	5	5	5	5	5
21	54	1	17.5781	156	5	4	1	1	0	4	6	5	5	5	5	5	5	5	5	5	5	1	1	1	5	1	1	1	1	5	5	5	5	5	4	5	5	5	5	4	4	3	4	2	5	5	5	5	5
22	40	1	19.7232	14	5	1	0	2	1	5	6	5	5	5	4	4	4	4	4	4	5	1	1	1	5	1	1	1	1	5	4	5	5	5	4	4	4	4	4	1	4	3	3	3	5	5	5	5	4
23	67	0	27.6817	96	5	1	0	1	0	3	2	5	5	5	5	5	5	5	5	5	5	1	1	1	5	1	1	1	1	5	5	5	5	5	4	3	5	5	5	4	5	4	1	4	5	5	5	5	5
24	75	1	28.2284	120	4	1	0	1	0	3	2	5	5	5	5	5	5	5	5	5	5	1	2	3	1	1	1	1	1	5	3	5	5	3	5	1	5	5	5	1	5	1	1	2	1	5	5	5	5
25	36	0	34.0636	12	2	2	1	4	0	4	1	4	3	2	5	5	5	5	5	5	1	1	1	1	4	3	5	2	4	3	5	3	5	3	3	2	1	1	1	5	3	5	3	3	3	3	3	3	3
26	56	0	20.8611	12	4	1	0	4	0	3	2	5	5	5	5	5	5	4	2	1	5	1	5	5	5	1	1	1	1	5	1	5	5	5	5	2	5	5	5	1	5	4	1	5	3	5	5	5	5
27	66	0	21.9713	9	1	1	0	1	0	5	4	5	5	5	5	5	5	5	5	5	4	1	1	4	4	1	1	1	1	5	5	5	5	5	5	5	5	5	5	5	5	5	5	5	5	5	5	5	5
28	60	0	19.0311	168	5	1	0	2	1	5	4	5	5	5	5	5	5	5	5	5	4	1	1	1	5	5	1	1	1	5	5	5	5	5	4	4	4	4	4	4	3	2	2	4	4	4	4	4	4
29	71	1	25.6369	408	3	3	1	1	0	3	2	4	4	4	4	4	5	5	5	5	5	2	3	4	4	3	3	3	3	5	4	4	4	4	2	2	2	3	3	4	4	3	3	2	4	4	4	4	5
30	29	0	22.0581	30	2	2	1	2	1	5	5	5	5	5	5	5	5	5	5	5	5	1	1	1	5	3	1	1	1	5	5	5	5	5	5	5	5	5	5	5	1	5	1	5	5	5	5	5	5
31	42	0	25.9516	#NULL!	2	1	0	2	1	5	2	4	5	5	5	5	5	5	5	5	4	1	3	3	3	3	2	1	1	3	3	4	3	3	2	2	2	2	2	4	4	4	4	3	4	4	3	3	3
32	47	0	24.1633	42	3	1	0	2	1	5	2	5	5	5	5	5	5	5	5	5	4	1	1	1	5	1	1	1	1	5	5	5	5	5	4	4	4	4	4	4	4	4	3	3	5	5	5	5	5
33	64	1	21.6311	192	3	1	0	1	0	4	3	5	5	5	5	5	5	5	5	5	4	1	1	1	1	1	1	1	1	5	5	5	5	5	5	4	4	4	4	4	1	1	1	1	5	5	5	5	5
34	43	0	27.0416	84	4	1	0	2	1	5	6	5	5	5	5	5	5	5	5	5	5	1	1	1	4	1	1	1	1	5	5	5	5	5	5	5	5	5	5	4	4	4	4	2	5	5	5	5	5
35	68	0	21.3039	96	4	1	0	1	0	3	4	5	5	5	5	5	5	5	5	5	4	1	1	1	5	1	1	1	1	5	5	5	4	5	5	5	4	5	5	4	1	2	2	5	5	5	5	5	5
36	52	0	19.4444	36	1	1	0	2	1	4	5	5	5	4	4	4	4	4	5	5	4	4	3	3	4	3	1	1	1	5	4	5	4	5	4	4	4	4	4	4	3	3	3	4	4	4	4	4	4
37	68	0	23.3887	84	2	1	0	1	0	4	4	5	5	5	5	4	5	5	5	5	4	2	1	1	4	4	1	1	1	5	5	5	5	5	4	4	4	4	4	4	4	5	4	4	4	5	5	5	5
38	50	0	19.3772	83	3	1	0	4	0	3	3	5	5	5	5	5	5	5	5	5	5	5	4	3	4	3	1	1	1	5	5	5	3	5	2	2	3	3	3	3	5	4	4	3	2	4	3	4	3
39	65	0	23.4375	120	2	1	0	1	0	1	3	5	5	5	5	5	5	5	5	5	2	1	1	1	5	1	1	1	1	5	5	5	5	5	5	2	4	4	4	1	5	1	1	1	1	3	2	5	5
40	64	0	21.0077	48	1	4	1	1	0	4	2	5	4	5	5	5	5	5	5	5	5	1	3	3	5	1	1	1	1	5	5	5	5	5	5	5	5	5	5	5	5	5	5	5	5	5	5	5	5
41	67	0	25.9516	120	5	1	0	1	0	4	1	4	3	1	4	3	3	3	5	5	3	3	3	3	4	4	1	1	1	3	3	3	3	3	2	2	2	2	2	3	3	3	3	3	4	4	4	4	4
42	64	0	20.4783	480	5	1	0	1	0	3	2	5	5	5	5	5	5	5	5	5	5	1	1	1	5	1	1	1	1	4	5	5	5	5	5	3	5	5	5	4	1	1	1	5	5	5	5	5	5
43	44	0	24.6914	36	1	1	0	2	1	4	2	5	5	5	5	5	5	5	5	5	5	1	4	4	4	1	1	1	1	5	5	5	5	5	4	2	4	3	4	5	4	4	3	3	4	4	4	4	4
44	59	0	20.8117	15	4	1	0	4	0	3	1	5	5	5	5	5	5	5	5	5	5	1	1	1	5	1	1	1	1	5	5	5	5	5	5	5	5	5	5	5	1	1	1	1	5	5	5	5	5
45	44	0	29.0533	60	5	1	0	2	1	6	6	5	5	5	5	5	5	5	5	5	5	1	1	1	5	5	1	1	1	5	5	5	5	5	5	5	5	5	5	4	4	4	4	4	5	5	5	5	5
46	40	1	29.2969	2	2	1	0	2	1	4	2	5	5	5	5	5	5	5	5	5	5	2	4	1	5	3	1	1	1	5	5	5	5	5	4	3	2	2	2	5	3	2	2	4	5	5	5	5	4
47	46	1	30.1103	2	1	1	0	4	0	4	2	5	5	5	5	2	4	4	5	5	4	2	5	4	5	3	5	1	1	5	5	5	5	5	4	4	5	5	5	5	5	3	5	3	5	4	5	5	5
48	63	1	22.0581	36	3	1	0	1	0	4	5	5	5	5	5	5	5	5	5	4	5	1	3	3	4	3	1	1	1	3	4	5	4	5	4	5	5	5	5	2	5	2	1	1	5	5	5	5	5
49	67	0	21.9671	36	5	1	0	1	0	3	3	5	5	5	4	4	5	5	5	5	5	2	1	1	5	1	1	1	1	5	4	5	5	4	4	4	4	4	4	5	4	2	2	1	5	5	5	5	5
50	66	1	23.4375	96	5	1	0	1	0	4	2	5	5	5	5	4	5	5	5	5	4	5	2	1	5	1	1	1	1	5	5	5	5	5	5	5	5	5	5	3	4	4	4	1	5	5	5	5	5
51	66	1	19.1406	480	3	1	0	1	0	4	3	5	5	5	5	5	4	5	5	5	1	1	1	1	1	5	5	5	5	5	5	5	5	5	5	5	5	5	5	4	5	5	5	4	5	5	5	5	5
52	61	1	25.4767	60	2	1	0	1	0	4	3	5	5	5	4	4	4	4	4	4	4	1	3	3	4	1	1	1	1	5	5	5	5	5	4	3	3	4	4	4	2	2	2	2	5	5	5	5	5
53	32	1	21.875	84	4	1	0	3	0	4	6	5	5	5	5	5	5	5	5	5	5	1	1	1	5	1	1	1	1	5	5	5	5	5	4	3	3	3	3	3	4	3	2	3	4	4	4	4	4
54	77	1	23.4375	197	5	1	0	1	0	4	4	4	5	5	5	5	5	5	5	5	5	1	2	2	5	1	1	1	1	5	5	4	5	5	4	3	5	5	5	2	1	1	2	1	5	5	5	5	5
55	36	0	22.0386	36	3	1	0	4	0	3	3	5	5	5	5	5	5	5	5	5	5	1	1	1	5	1	1	1	1	5	5	5	5	5	3	3	3	3	3	5	5	5	5	5	4	4	4	4	4
56	45	1	20.7031	96	5	1	0	2	1	4	2	5	5	5	5	5	5	5	5	5	5	5	5	5	5	1	1	1	1	5	5	5	5	5	5	5	5	5	4	5	4	4	4	3	5	5	5	5	5
57	72	1	18.5901	192	3	1	0	1	0	3	6	5	5	5	5	5	5	5	5	5	5	1	1	1	5	1	1	1	1	5	5	5	5	5	5	5	5	5	5	4	1	1	1	5	5	5	5	5	5
58	60	1	22.0386	6	2	1	0	2	1	4	1	3	4	4	2	2	2	3	4	3	3	3	3	3	3	3	3	3	3	3	3	3	3	3	3	3	3	3	3	3	3	3	3	3	3	3	3	3	3
59	63	0	20.7612	96	1	1	0	1	0	3	2	5	5	5	5	3	5	5	5	5	5	5	2	2	1	5	1	1	1	5	5	5	5	5	2	2	2	3	3	5	3	3	2	3	3	3	3	5	5
60	79	1	20.7031	132	4	1	0	1	0	3	1	5	5	5	5	5	5	5	5	5	5	1	1	1	5	1	1	1	1	5	5	5	5	5	5	4	5	5	5	1	1	1	1	1	5	5	5	5	5
61	69	0	16.5289	312	4	1	0	1	0	6	5	5	2	4	4	5	5	5	5	5	5	2	1	1	1	4	2	1	1	5	5	5	5	5	5	4	4	3	3	4	3	2	2	3	4	4	4	4	4
62	54	0	24.2123	1	2	1	0	2	1	5	6	5	5	5	5	5	5	5	5	5	5	2	5	5	5	2	1	1	5	4	4	5	4	4	2	3	3	3	4	4	4	4	3	3	4	4	4	4	4
63	43	1	128.998	120	2	1	0	6	0	5	4	5	5	5	5	5	5	5	5	5	5	5	5	5	5	2	1	1	2	3	5	4	5	5	2	2	2	2	3	2	4	4	4	3	4	4	4	4	4
64	75	0	25.6896	72	5	1	0	1	0	2	4	3	5	4	3	3	4	4	4	4	4	1	1	1	4	1	1	1	1	4	4	4	4	4	4	4	4	2	1	2	2	2	2	2	4	5	4	4	4
65	79	0	24.0238	60	5	1	0	1	0	5	5	5	5	5	5	5	5	4	4	4	4	1	1	1	2	1	1	1	1	4	4	4	4	4	3	3	3	3	3	4	4	3	3	4	4	4	4	4	4
66	71	0	25.7117	72	5	1	0	1	0	3	2	5	5	5	5	5	5	5	5	5	5	1	1	1	5	5	1	1	1	5	5	5	5	5	4	3	3	3	4	4	4	4	4	4	5	5	5	5	5
67	39	1	26.6728	6	2	1	0	2	1	5	6	5	5	5	5	5	5	5	5	5	4	2	3	3	4	1	1	1	1	3	5	5	4	5	3	2	4	4	4	3	2	2	4	3	4	5	5	5	5
68	75	1	20.0777	228	1	1	0	1	0	5	3	5	5	5	5	5	5	4	5	5	4	1	1	1	1	1	1	1	1	5	5	4	4	5	3	2	5	5	5	4	5	1	1	3	5	5	5	5	5
69	41	1	18.6667	180	4	1	0	2	1	5	1	5	5	5	5	5	5	5	5	5	1	1	1	1	2	2	1	2	1	5	5	5	5	5	4	4	4	4	4	3	4	4	4	3	5	5	5	5	5
70	56	0	24.4898	24	5	1	0	2	1	5	5	5	5	5	4	4	5	5	5	5	5	5	5	3	5	1	1	5	5	5	5	5	5	5	4	4	2	4	4	3	3	4	5	4	5	5	4	5	5
71	68	1	24.0346	40	3	1	0	1	0	5	5	5	5	5	4	5	5	5	5	5	4	1	2	1	5	1	1	1	1	5	5	2	5	5	5	4	5	5	5	4	1	4	2	5	5	5	5	5	5
72	47	1	22.0386	84	5	1	0	2	1	4	3	5	5	5	5	5	5	5	5	5	5	5	5	5	5	5	5	5	5	4	4	4	4	4	5	5	5	5	1	4	4	4	4	4	5	5	5	5	5
73	61	0	24.4898	7	5	1	0	1	0	4	3	5	5	5	5	5	5	5	5	5	1	1	1	1	5	1	1	5	1	4	4	4	4	4	4	4	4	4	4	4	4	4	4	4	4	4	4	4	4
74	59	0	19.9573	83	5	1	0	2	1	5	5	5	5	5	5	5	5	5	5	5	4	1	2	2	5	4	2	2	2	5	5	5	5	4	4	4	4	4	4	4	4	4	2	2	4	5	4	5	5
75	64	1	15.7768	36	5	1	0	1	0	6	6	5	5	5	5	5	5	5	5	5	5	3	1	1	5	5	1	5	1	5	5	5	5	5	4	5	4	4	4	5	5	1	1	5	5	5	5	5	5
76	67	0	21.7738	36	5	1	0	1	0	4	6	5	5	5	5	5	5	5	5	5	5	1	1	1	5	5	1	1	1	5	5	5	5	5	5	5	4	4	4	4	5	3	3	5	5	5	5	5	5
77	72	1	31.1111	60	3	4	1	1	0	3	3	3	3	3	3	4	4	1	5	5	4	1	1	1	4	3	5	5	5	5	5	5	4	5	3	3	4	4	3	1	3	4	4	2	3	3	4	5	5
78	53	1	24.5243	12	3	1	0	4	0	4	6	5	5	5	5	5	5	3	4	4	4	2	2	2	5	4	5	1	1	5	5	5	5	5	5	5	5	5	4	3	4	3	2	1	4	4	4	5	5
79	38	0	19.8347	36	5	1	0	2	1	3	3	5	5	5	5	5	5	5	5	5	5	1	1	2	5	5	1	2	2	5	5	5	5	5	5	3	5	5	5	3	1	2	2	4	5	5	5	5	5
80	48	1	24.0346	14	1	1	0	6	0	5	5	5	5	5	5	5	5	5	5	5	3	1	1	2	3	1	1	1	2	5	5	5	5	5	5	3	4	4	4	3	3	3	3	3	5	5	5	5	5
81	68	1	21.0938	204	5	1	0	1	0	5	6	5	5	5	5	5	5	5	5	5	5	1	1	1	5	5	1	1	1	5	5	5	5	5	5	5	5	5	5	3	4	4	2	1	5	5	5	5	5
82	35	1	22.6409	156	1	1	0	2	1	4	2	3	5	4	5	5	5	5	5	5	5	1	1	1	5	1	1	1	1	5	5	5	5	5	5	5	5	5	5	5	5	5	3	5	5	5	5	5	5
83	22	0	17.301	12	1	2	1	2	1	4	3	5	5	5	5	5	5	5	5	5	5	1	4	4	3	4	2	2	4	5	5	3	5	5	3	3	3	3	2	5	5	3	3	3	3	3	3	3	3
84	74	1	25.7117	72	5	1	0	1	0	3	3	5	5	5	5	5	5	5	5	5	5	1	1	1	5	1	1	1	1	5	5	5	5	5	5	4	5	5	5	2	5	5	5	5	5	5	5	5	5
85	66	0	30.0712	1	3	1	0	1	0	5	3	3	3	3	4	4	4	4	4	4	4	1	4	4	4	4	3	3	3	4	4	4	4	4	4	3	3	3	3	4	4	3	2	2	4	4	4	4	4
86	41	1	20.7008	48	3	1	0	2	1	3	2	5	5	5	5	5	5	4	5	4	4	5	2	4	4	3	2	4	4	4	4	5	5	4	3	3	3	1	4	4	5	3	3	3	3	4	4	3	4
87	71	1	20.9572	10	3	1	0	1	0	3	2	5	5	5	5	5	5	1	5	5	5	2	1	1	1	1	1	1	1	5	5	5	5	5	5	3	5	5	5	1	1	5	5	5	5	5	5	5	5
88	49	0	24.3911	120	5	1	0	6	0	3	3	5	5	5	5	5	5	5	5	5	1	1	1	1	5	1	1	1	1	5	5	5	5	5	5	5	5	5	1	5	5	5	5	5	5	5	5	5	5
89	65	0	26.2897	180	5	1	0	1	0	3	2	5	5	5	5	5	5	5	1	1	1	1	1	1	1	1	1	1	1	5	5	5	5	5	5	3	5	5	5	1	1	1	1	1	5	5	5	5	5
90	61	0	18.3391	24	2	1	0	1	0	4	3	5	5	5	5	5	5	3	5	5	1	1	1	1	5	5	1	1	1	5	5	5	5	5	5	5	5	5	4	4	4	1	1	5	5	5	5	5	5
91	63	1	24.8163	252	5	1	0	1	0	4	3	5	5	5	5	5	5	4	4	4	4	1	1	1	5	4	3	2	2	5	5	5	5	5	4	2	2	3	4	4	4	4	4	4	5	5	5	5	5
92	70	0	24.8016	60	2	4	1	1	0	4	4	5	5	5	5	5	5	5	5	5	1	1	5	1	5	1	1	1	1	5	5	5	5	5	3	3	5	5	5	5	5	2	4	5	5	5	5	5	5
93	33	1	24.2188	0.25	1	1	0	2	1	3	4	5	5	5	5	5	5	3	5	5	3	1	1	1	4	3	1	3	1	4	4	3	4	4	3	3	2	4	4	2	3	3	2	2	2	2	3	5	5
94	68	0	20.984	12	3	1	0	1	0	5	3	5	5	5	5	5	5	5	5	5	5	1	1	1	5	1	1	1	1	5	5	5	5	5	5	5	5	5	5	2	1	1	1	5	5	5	5	5	5
95	58	0	24.4418	6	2	1	0	2	1	5	6	5	3	4	5	5	5	5	5	5	5	1	1	1	5	1	1	1	1	5	5	5	5	5	5	3	5	5	5	5	1	1	1	1	5	5	5	5	5
96	46	1	20.7031	84	4	1	0	2	1	5	4	5	5	5	5	1	5	5	5	4	1	1	1	1	5	2	1	1	2	5	5	5	5	5	5	4	4	4	5	1	1	1	1	1	5	5	5	5	5
97	59	0	19.1358	132	4	1	0	1	0	4	2	5	5	5	5	5	5	5	5	5	5	1	1	1	5	1	1	1	1	5	5	5	5	5	5	4	4	5	4	3	5	3	3	4	5	5	5	5	5
98	56	1	19.5312	264	5	1	0	4	0	3	2	1	5	3	5	5	5	5	5	5	1	4	4	4	2	2	1	2	2	5	1	5	1	5	4	4	2	1	2	2	1	2	2	3	5	5	5	2	5
99	53	0	22.1453	84	5	1	0	1	0	5	4	5	5	5	5	5	5	5	5	5	5	5	5	5	5	3	1	1	1	5	5	5	5	5	5	5	5	5	5	5	5	5	5	5	5	5	5	5	5
100	65	1	24.6094	14	3	1	0	1	0	5	3	5	5	5	5	5	5	5	5	5	3	1	2	4	5	2	1	1	1	5	5	5	5	5	4	3	4	4	4	3	3	2	2	3	5	5	5	5	5
101	61	0	21.4692	420	4	1	0	1	0	5	6	5	5	5	5	5	5	5	5	5	5	1	1	1	5	4	1	1	1	5	5	5	5	5	4	5	4	5	4	1	4	2	5	2	5	5	4	5	4
102	64	0	23.5457	3	3	1	0	1	0	3	2	5	5	5	5	5	5	5	5	5	5	1	1	1	5	2	2	2	2	4	4	3	4	4	4	2	2	2	3	4	4	4	3	3	3	3	3	3	3
103	42	1	28.8415	108	2	1	0	2	1	3	4	1	1	1	5	5	5	5	5	5	4	5	5	5	5	4	4	4	4	5	5	5	5	5	5	5	5	5	4	5	5	5	5	5	5	5	5	5	5
104	32	0	24.6755	120	1	1	0	2	1	5	4	5	5	5	5	5	5	5	5	5	4	1	3	3	5	4	4	3	3	5	5	5	5	5	5	4	3	4	4	5	5	5	3	5	5	5	5	5	5
105	74	0	20.8514	36	5	1	0	1	0	3	2	3	5	4	4	5	5	4	5	4	4	5	2	2	4	2	1	4	2	5	4	5	5	4	3	2	3	2	2	4	5	5	5	5	4	4	4	4	5
106	70	0	22.1003	204	3	3	1	1	0	5	4	5	4	5	4	5	5	5	5	5	5	2	3	3	5	2	1	1	2	4	5	5	5	5	3	4	4	3	4	4	2	2	1	2	4	4	4	5	4
107	60	0	22.1453	108	1	1	0	2	1	3	1	1	5	3	5	5	5	5	5	5	1	1	1	1	5	1	1	1	1	5	1	5	5	5	5	5	5	5	5	1	1	1	1	5	5	5	5	5	5
108	69	0	26.1224	180	3	1	0	1	0	5	6	5	3	4	5	5	5	5	5	5	1	1	1	1	5	1	1	1	1	5	5	5	5	5	5	5	5	5	5	5	3	5	1	1	5	5	5	5	5
109	51	1	25.3906	84	3	1	0	4	0	2	2	5	5	5	5	5	5	5	5	5	5	1	5	5	5	3	3	3	3	5	5	5	5	5	2	2	4	4	4	4	1	3	3	5	5	4	3	3	3
110	47	0	23.7812	60	5	1	0	2	1	6	6	5	4	5	5	5	5	5	5	5	4	4	3	2	4	2	1	2	1	5	5	4	4	4	4	4	3	3	4	4	5	4	4	4	4	4	4	5	5
111	67	1	28.6689	120	3	1	0	1	0	4	6	2	5	5	5	5	5	5	5	5	4	1	4	4	5	4	1	4	4	5	5	5	5	5	3	3	3	3	2	3	4	2	2	2	5	5	5	5	5
112	34	1	29.1363	108	1	1	0	2	1	5	6	4	3	4	4	5	5	5	5	5	5	3	3	3	3	4	2	1	1	4	4	3	4	4	3	3	3	3	3	4	4	4	4	4	3	3	3	3	3
113	67	0	26.1224	132	5	1	0	1	0	5	3	5	5	5	5	4	5	1	5	5	4	1	1	1	1	1	1	1	1	2	4	4	4	4	5	4	5	5	5	2	1	2	4	2	5	5	5	5	5
114	42	0	24.1517	132	1	1	0	2	1	5	3	5	5	5	5	5	5	5	5	5	3	1	1	1	1	4	1	1	1	5	5	5	5	5	5	4	5	5	5	4	3	2	2	2	5	5	5	5	5
115	59	1	28.3737	60	1	2	1	1	0	4	3	5	5	5	5	5	5	4	5	5	5	1	4	4	5	5	1	1	1	5	5	5	5	5	4	4	4	4	5	5	5	4	4	4	5	5	5	5	5
116	32	1	19.6283	24	3	1	0	2	1	5	4	5	5	5	5	5	5	5	5	5	5	2	4	4	4	2	1	2	2	5	5	5	4	5	3	3	4	4	4	4	5	4	4	2	4	5	5	5	5
117	20	0	18.8189	24	2	2	1	5	0	5	2	5	5	5	5	4	5	4	5	5	4	2	3	3	4	2	2	4	3	4	4	4	4	4	4	4	4	4	4	5	5	5	5	4	5	4	4	4	5
118	67	0	22.4913	48	4	1	0	1	0	3	5	2	5	4	2	4	4	4	4	4	3	4	2	2	4	4	1	1	2	1	1	4	1	1	1	1	4	4	3	3	4	4	4	4	4	4	5	5	5
119	40	1	24.2188	12	3	1	0	4	0	4	2	5	5	5	5	5	5	5	5	5	3	1	3	5	5	5	1	1	1	5	5	5	5	5	5	5	5	5	4	4	2	3	4	4	5	5	5	5	5
120	64	0	28.7132	132	5	1	0	4	0	4	2	1	3	2	5	5	5	5	5	5	5	5	5	5	5	3	1	4	3	5	5	2	5	5	4	4	5	5	5	5	5	1	1	1	5	5	5	5	5
121	66	0	27.7703	60	1	1	0	1	0	3	3	5	5	5	5	5	5	5	5	5	1	1	1	1	5	1	1	1	1	5	5	5	5	5	5	5	5	5	5	5	1	1	1	1	5	5	5	5	5
122	29	1	19.8594	3	1	1	0	2	1	5	5	4	5	5	5	5	5	5	5	5	3	1	3	3	4	3	1	1	1	5	5	5	5	5	4	4	4	4	4	2	2	1	1	1	5	5	5	5	5
123	77	1	22.719	72	2	4	1	1	0	5	3	5	5	5	5	5	5	5	5	5	5	1	5	5	5	5	1	1	4	5	5	5	5	5	4	5	5	4	2	4	4	5	5	5	5	5	5	4	5
124	53	0	21.2245	120	5	1	0	1	0	4	2	5	5	5	5	5	5	5	5	4	1	2	2	1	5	1	1	1	1	5	5	5	5	5	5	5	4	4	5	5	5	5	5	5	5	5	5	5	5
125	48	0	24.2424	24	2	1	0	2	1	4	5	4	5	5	5	5	5	5	5	5	5	5	5	5	5	5	1	5	1	5	5	5	5	5	5	5	5	5	5	5	5	5	5	5	5	5	5	5	5
126	42	0	28.7317	108	5	1	0	2	1	5	6	5	5	5	5	5	5	5	5	5	4	4	4	4	4	1	1	1	1	5	5	4	5	5	4	4	4	4	4	4	4	4	2	2	4	4	4	5	5
127	45	1	24.1217	12	2	1	0	4	0	3	1	5	5	5	5	5	5	5	5	5	5	1	1	1	1	1	1	1	1	5	5	5	5	5	5	5	5	5	5	1	1	1	1	1	5	5	5	5	5
128	66	0	25.9516	120	4	1	0	1	0	6	6	5	5	5	5	5	5	5	1	1	1	1	1	1	5	1	1	1	1	5	5	5	5	5	5	4	5	5	5	4	1	1	1	4	5	5	5	5	5
129	69	0	24.5779	72	5	1	0	1	0	3	3	5	5	5	5	5	5	5	5	5	5	1	1	1	5	4	1	1	1	5	5	5	5	5	4	5	5	5	5	5	1	5	1	1	5	5	5	5	5
130	51	1	20.8117	216	5	1	0	4	0	3	3	5	5	5	5	4	5	4	5	5	4	2	4	5	5	4	1	2	5	4	5	4	4	5	4	2	4	4	4	4	4	3	5	4	4	5	5	5	5
131	63	1	20.7008	72	5	1	0	1	0	4	3	4	5	5	3	3	3	2	3	3	5	4	4	4	4	4	1	2	2	4	4	4	4	4	4	4	4	4	3	3	4	3	3	3	4	4	4	4	4
132	54	1	20.6612	180	3	1	0	1	0	3	3	5	5	5	5	5	5	5	5	5	1	1	1	1	5	1	1	1	1	5	5	5	5	5	4	4	3	4	4	1	5	5	1	4	4	4	4	5	5
133	60	0	24.2123	156	3	1	0	1	0	5	6	5	5	5	4	4	4	4	4	4	1	1	1	1	1	1	1	1	1	5	5	1	5	5	5	5	5	5	5	3	2	2	1	2	5	5	5	5	5
134	76	0	24.8016	48	5	1	0	1	0	2	4	5	5	5	1	2	1	5	1	1	5	1	1	1	1	1	1	1	1	3	3	5	5	3	3	1	5	5	5	1	4	1	1	2	1	2	2	4	5
135	47	1	26.9127	228	3	1	0	2	1	5	2	4	5	5	4	4	4	4	5	4	3	4	2	3	4	1	1	1	1	5	5	5	5	5	5	5	5	5	5	4	5	5	5	4	5	5	5	5	5
136	61	1	28.6501	84	5	1	0	1	0	5	2	1	2	2	1	1	1	2	2	2	1	2	1	2	1	1	1	2	1	1	2	1	1	2	1	3	3	3	1	3	3	3	3	3	2	3	3	3	3
137	72	0	24.8016	120	2	1	0	1	0	4	3	5	5	5	5	5	5	5	5	5	5	1	1	1	5	1	1	1	1	5	5	5	5	5	5	5	3	3	5	3	5	5	3	4	5	5	5	5	5
138	42	0	28.0102	240	5	1	0	2	1	3	5	3	3	3	4	4	4	4	4	4	5	5	5	5	5	2	1	5	5	5	5	5	5	5	2	2	1	5	2	1	5	2	4	4	5	5	5	5	5
139	79	0	19.5918	6	1	1	0	1	0	4	6	2	4	3	5	5	5	5	5	5	5	1	1	1	5	5	1	1	1	5	5	5	5	5	3	4	4	4	4	4	3	4	4	4	5	5	5	5	5
140	61	1	31.245	288	5	1	0	1	0	4	2	5	5	5	5	5	5	5	5	1	5	1	1	1	5	1	1	1	1	1	5	5	5	1	2	3	5	5	5	5	5	5	5	4	5	5	5	5	5
141	69	0	23.03	108	2	1	0	1	0	2	2	5	5	5	5	5	5	5	5	5	4	1	1	1	3	1	1	1	1	3	2	5	5	3	4	1	4	4	4	1	4	1	1	3	1	1	1	1	5
142	51	0	24.2215	2	4	1	0	2	1	3	2	5	4	5	4	5	5	5	5	5	4	1	2	2	3	3	1	1	1	5	3	4	5	5	2	2	3	3	3	4	1	2	3	3	3	3	3	4	4
143	42	0	24.2215	12	2	1	0	2	1	5	5	5	5	5	5	5	5	4	4	5	5	1	1	1	5	3	1	1	1	5	5	5	5	5	4	4	4	4	4	4	5	4	4	3	5	5	5	5	5
144	53	0	21.2585	36	5	1	0	2	1	4	3	5	5	5	5	5	5	5	5	5	1	1	1	2	4	1	1	1	1	5	5	5	5	5	3	4	3	3	3	4	4	4	4	4	4	4	4	4	4
145	40	0	19.5918	72	5	1	0	2	1	1	6	5	5	5	5	5	5	5	5	5	5	1	1	1	5	1	1	1	1	5	5	5	5	5	5	5	5	5	5	5	5	5	5	4	5	5	5	5	5
146	52	0	29.4118	132	3	1	0	4	0	3	4	5	5	5	5	5	5	5	5	5	5	1	3	3	5	1	1	1	1	5	5	5	5	5	5	2	5	5	5	5	5	1	1	1	4	4	4	4	4
147	72	0	24.7843	84	3	1	0	1	0	3	5	5	5	5	5	5	5	5	5	5	5	2	2	2	2	2	1	1	1	5	5	5	5	5	3	4	4	4	4	3	4	3	3	3	4	4	4	4	4
148	78	0	19.487	48	5	1	0	1	0	5	3	5	5	5	5	5	5	5	5	5	5	5	1	1	5	1	1	1	1	5	5	5	5	5	4	3	4	4	5	5	5	4	4	4	5	4	4	4	5
149	71	0	22.6627	12	5	1	0	1	0	3	2	5	5	5	4	5	4	4	5	5	4	2	2	3	4	2	1	2	1	4	5	4	4	4	4	3	4	4	5	4	4	4	4	4	4	4	4	4	4
150	63	0	24.6914	240	5	3	1	1	0	4	3	5	5	5	5	5	5	5	5	5	5	1	1	1	4	1	1	1	1	5	5	5	5	5	5	4	5	5	5	2	2	1	1	2	5	5	5	5	5
151	37	0	23.3067	5	3	1	0	2	1	6	6	5	5	5	5	5	5	5	5	5	2	1	1	1	4	2	1	2	2	5	5	5	5	5	5	5	5	5	5	4	4	3	3	3	5	5	5	5	5
152	43	1	27.3438	34	1	1	0	4	0	5	1	5	5	5	5	5	5	5	5	5	5	1	1	1	4	1	1	1	1	5	5	5	5	5	5	2	4	4	4	1	5	4	4	3	5	5	5	5	5
153	59	0	27.2173	36	2	1	0	2	1	4	2	5	5	5	5	5	5	5	5	5	5	1	1	1	1	1	1	1	1	5	5	5	5	5	5	3	4	4	4	5	5	5	4	5	5	5	5	5	5
154	69	1	27.0552	720	1	1	0	1	0	3	1	5	5	5	5	5	5	5	5	5	5	1	1	1	5	1	1	1	1	5	5	5	5	5	2	2	3	3	3	2	5	1	1	1	1	1	1	1	1
155	33	1	19.7711	132	1	1	0	6	0	2	1	5	5	5	5	5	5	5	5	5	5	1	1	1	5	1	1	1	1	5	5	5	5	5	5	5	5	5	5	3	2	5	5	5	5	5	5	5	5
156	59	1	25.2174	96	5	1	0	1	0	4	3	5	5	5	5	5	5	5	5	5	3	1	1	1	5	1	1	1	1	5	5	5	5	5	5	4	5	5	5	5	5	5	5	5	5	5	5	5	5
157	21	0	22.9854	60	1	2	1	2	1	4	4	5	4	5	5	5	5	5	5	5	4	2	2	2	4	5	1	1	1	5	5	5	5	5	4	3	5	5	5	1	1	1	1	1	5	5	5	5	5
158	58	0	19.0311	1	5	1	0	1	0	2	2	5	5	5	5	5	5	5	5	5	5	1	5	5	5	1	1	1	1	5	5	5	5	5	5	5	5	5	5	5	1	3	3	4	5	5	5	5	5
159	62	0	25.5978	132	2	1	0	1	0	5	3	5	5	5	5	5	5	5	5	5	5	1	5	5	5	1	1	1	1	5	5	5	5	5	5	5	5	5	5	5	5	1	1	5	5	5	5	5	5
160	79	1	27.9267	108	3	1	0	1	0	4	2	4	5	5	5	5	5	5	4	5	3	1	3	3	3	5	1	1	2	4	5	4	4	4	5	3	5	5	5	3	3	3	3	3	5	3	3	5	5
161	53	1	21.2183	60	2	1	0	1	0	5	5	5	5	5	5	5	5	4	5	5	5	1	1	1	4	1	1	1	1	5	5	5	5	5	5	5	5	5	5	1	1	1	1	1	1	5	5	5	5
162	65	0	22.3081	300	5	1	0	1	0	5	6	5	5	5	5	5	5	5	5	5	5	1	1	1	5	1	1	1	1	5	5	5	5	5	5	4	5	5	5	1	5	5	5	5	5	5	5	5	5
163	26	0	24.4898	240	5	1	0	1	0	4	2	5	5	5	5	5	5	5	5	5	1	1	1	1	5	1	1	1	1	5	5	5	5	5	5	3	5	5	5	1	5	4	4	5	4	5	5	5	5
164	62	0	23.5666	60	3	1	0	1	0	4	2	5	5	5	5	5	5	5	5	5	5	1	5	5	5	1	1	1	1	5	5	5	5	5	5	5	5	5	5	5	5	1	1	5	5	5	5	5	5
165	63	0	23.8367	6	5	1	0	1	0	4	3	1	1	1	5	5	5	5	5	5	5	5	5	5	5	1	1	2	1	5	5	5	5	5	2	2	2	2	2	5	5	5	5	5	5	5	5	5	5
166	59	0	27.6817	8	5	1	0	4	0	2	1	5	5	5	5	5	5	5	5	5	5	1	1	1	5	1	1	1	1	5	5	5	5	5	4	4	5	5	5	5	5	5	5	5	5	5	5	5	5
167	82	1	20.7008	192	5	1	0	1	0	4	5	5	5	5	5	5	5	5	5	5	4	3	2	2	4	1	1	1	1	5	5	5	5	4	3	2	5	5	5	4	4	5	5	5	4	5	5	5	5
168	55	0	16.0701	84	2	1	0	2	1	5	5	4	1	3	4	4	4	4	4	4	5	1	1	1	1	1	1	1	1	5	5	5	5	5	5	5	5	5	5	1	1	3	3	3	4	4	4	4	4
169	78	1	20.8325	108	1	4	1	1	0	4	3	4	5	5	4	5	5	5	5	5	5	5	1	2	5	5	1	1	1	5	5	5	5	5	5	5	5	5	5	5	4	5	5	5	5	5	5	5	5
170	67	0	26.8923	12	3	1	0	3	0	5	4	2	3	3	3	4	4	4	4	4	3	4	4	4	4	3	3	2	2	4	4	3	4	4	2	3	2	3	3	4	2	3	3	4	3	4	4	4	1
171	71	0	20.7612	96	5	1	0	1	0	3	4	4	5	5	3	3	3	1	1	1	4	4	4	3	4	5	5	5	5	5	5	5	5	5	5	5	5	5	3	3	3	3	3	3	4	4	5	5	5
172	30	0	20.679	14	4	2	1	2	1	5	2	5	4	5	4	5	5	5	5	5	5	1	3	3	4	1	1	1	1	5	5	5	5	5	4	5	5	5	5	4	4	4	4	4	5	5	5	5	5
173	52	1	30.4867	192	5	1	0	4	0	3	3	5	5	5	5	5	5	5	5	5	2	2	2	1	5	1	1	1	1	4	4	4	4	4	4	4	4	4	2	2	2	2	2	2	4	4	4	4	4
174	58	0	25.6055	6	3	1	0	2	1	4	2	5	5	5	5	5	5	5	5	5	5	1	1	1	5	1	1	1	1	5	5	5	5	5	4	4	4	4	4	2	4	1	1	5	1	4	3	5	5
175	70	1	29.2969	240	1	4	1	1	0	2	2	4	5	5	5	5	5	5	5	5	4	3	4	4	5	3	4	2	3	4	5	5	5	5	3	3	4	3	2	3	4	4	4	4	3	4	4	4	4
176	55	1	18.4911	180	5	1	0	1	0	4	5	5	5	5	5	5	5	2	4	2	3	1	1	1	1	1	1	1	1	5	5	5	5	5	3	3	3	4	5	1	3	4	3	4	5	4	4	5	5
177	62	0	20.7612	288	5	1	0	1	0	3	3	5	5	4	5	5	5	5	5	5	5	1	1	1	5	1	1	1	1	3	3	5	5	3	1	5	5	5	5	1	3	1	1	3	1	3	3	5	5
178	45	1	20.7031	96	5	1	0	2	1	4	3	5	5	5	5	5	5	5	5	5	5	5	5	5	5	5	5	3	1	5	5	5	5	5	3	3	3	2	2	2	4	3	3	3	5	5	5	5	5
179	73	1	21.2279	228	1	4	1	1	0	4	3	5	5	5	4	3	3	4	4	4	5	1	1	1	5	1	1	1	1	4	5	5	5	4	5	5	5	5	5	1	1	1	1	2	1	1	1	4	4
180	43	1	22.2063	24	3	1	0	2	1	5	6	5	5	5	5	5	5	5	5	5	1	1	1	1	5	1	1	1	1	4	4	4	4	4	3	3	3	3	3	4	4	4	4	4	4	4	4	4	4
181	34	0	18.2531	26	4	1	0	4	0	3	2	5	3	5	5	5	5	5	5	5	5	1	1	1	5	1	1	1	1	5	5	5	5	5	4	4	5	5	5	5	5	5	5	5	5	5	5	5	5
182	37	0	25.0593	84	1	1	0	2	1	3	3	5	5	4	5	5	5	5	5	5	1	4	1	1	5	4	1	1	1	5	5	5	5	5	5	4	4	4	4	2	5	5	5	5	4	5	5	5	5
183	58	0	23.939	1	1	1	0	4	0	3	1	5	5	4	5	5	5	5	5	5	5	1	1	1	5	1	1	1	1	5	5	5	5	5	2	1	3	5	2	5	5	4	1	1	5	5	5	5	5
184	61	0	23.3844	5	1	1	0	1	0	4	3	1	5	5	5	4	4	4	4	4	4	4	2	2	5	4	1	1	1	5	5	5	5	5	5	5	4	4	2	4	4	4	4	4	4	4	4	4	4
185	56	0	33.8021	36	4	1	0	6	0	3	1	4	5	5	4	4	4	4	4	4	4	4	4	4	4	4	4	4	4	4	4	4	4	4	4	4	4	4	4	4	4	4	4	4	4	4	4	4	4
186	60	0	19.7055	168	1	3	1	2	1	3	1	5	5	5	5	5	5	5	5	5	4	1	1	1	5	1	1	1	1	5	5	5	5	5	5	5	5	5	5	4	4	4	3	4	4	4	5	5	5
187	36	1	26.6667	6	5	1	0	4	0	2	1	5	5	5	5	5	5	5	5	5	5	1	1	1	5	1	1	1	1	5	5	5	5	5	5	4	5	5	4	4	5	4	3	4	4	4	4	5	5
188	69	0	24.2188	108	1	1	0	1	0	5	4	5	5	5	5	5	5	5	5	5	5	1	1	1	5	2	1	1	2	5	5	5	5	5	5	4	5	5	5	4	1	1	1	5	4	4	4	4	4
189	48	0	19.1516	8	1	1	0	4	0	5	6	5	5	5	5	5	5	5	5	5	4	1	1	1	4	4	1	1	1	4	4	4	4	4	4	4	5	4	4	2	3	3	2	3	3	4	3	4	4
190	53	1	25.4581	192	1	1	0	1	0	4	3	5	5	5	5	5	5	5	5	5	5	1	1	1	5	2	1	1	1	5	5	5	5	5	5	5	5	5	5	4	4	3	3	3	5	5	5	5	5
191	62	1	21.7865	144	2	1	0	1	0	4	3	5	5	5	5	5	5	5	5	5	5	1	1	1	5	2	1	1	1	5	5	5	5	5	5	5	5	5	5	4	4	3	3	3	5	5	5	5	5
192	55	0	26.5731	144	5	1	0	2	1	3	3	5	5	3	5	5	5	5	5	5	5	1	2	1	5	5	1	1	1	5	5	5	5	5	3	5	4	3	3	3	3	3	2	3	5	5	5	5	5
193	79	1	26.3146	144	4	4	1	1	0	3	3	5	5	5	5	4	5	5	5	5	2	1	1	1	5	1	1	1	1	5	5	5	5	5	5	5	5	5	5	5	5	5	5	5	5	5	5	5	5
194	62	0	23.1206	24	5	1	0	1	0	5	5	5	5	4	5	5	5	3	5	5	4	1	1	1	3	5	5	5	5	5	5	5	5	5	4	4	4	4	3	5	5	5	5	5	5	5	5	5	5
195	73	0	25.7117	24	4	1	0	1	0	4	3	5	5	5	5	5	5	5	5	5	5	5	5	5	5	5	5	5	5	5	5	5	5	5	5	5	5	5	5	5	5	5	5	5	5	5	5	5	5
196	17	0	24.6181	1	1	2	1	5	0	4	6	4	4	5	4	4	4	4	4	4	3	3	3	3	3	5	3	1	1	4	4	4	4	4	4	4	4	4	4	3	3	3	3	3	3	3	3	3	3
197	76	1	20.0773	48	3	1	0	1	0	3	3	5	4	5	5	5	5	5	5	5	5	1	1	1	3	1	1	1	1	5	5	5	5	5	5	5	5	5	5	5	5	1	5	3	1	5	5	5	5
198	60	0	22.8571	48	3	1	0	2	1	5	4	5	4	5	5	5	5	5	5	5	3	3	4	4	3	3	2	4	4	5	4	5	4	5	3	3	3	3	3	3	3	4	3	4	5	4	3	5	4
199	61	0	26.7698	12	2	1	0	1	0	4	4	5	5	5	5	5	5	5	5	5	5	1	1	1	1	1	1	1	1	5	5	5	5	5	5	5	5	5	5	5	1	1	1	1	5	5	5	5	5
200	43	1	22.4913	12	1	1	0	2	1	2	6	5	5	5	5	5	5	5	5	5	5	1	1	1	5	1	1	1	1	5	5	5	5	5	5	4	5	5	5	2	2	2	2	1	4	4	5	5	5
201	75	0	25.4055	60	5	1	0	1	0	3	2	5	5	4	5	5	5	5	5	5	5	1	1	1	2	1	1	1	1	2	4	5	4	4	1	1	1	1	1	3	5	3	3	3	5	5	5	5	5
202	48	1	20.0288	180	5	1	0	2	1	5	2	5	5	4	5	5	5	5	5	5	5	1	1	3	3	1	1	1	1	5	5	5	5	5	5	1	5	5	5	3	3	1	1	3	5	5	5	5	5
203	66	0	27.2109	96	2	1	0	1	0	4	3	5	4	5	4	4	4	4	4	4	4	4	1	1	4	4	4	4	4	5	5	5	5	5	4	4	4	4	4	4	4	4	4	4	4	4	4	4	4
204	79	1	23.7812	6	2	1	0	1	0	5	3	5	5	5	5	5	5	4	4	4	3	3	3	3	3	1	1	3	3	5	5	5	5	5	5	5	5	5	4	5	5	4	3	3	5	5	5	5	5
205	52	0	24.2215	96	1	1	0	2	1	5	6	5	5	5	4	5	5	5	5	5	5	2	2	2	4	3	2	1	1	5	5	5	5	5	2	5	3	3	3	3	3	4	3	3	5	5	4	5	5
206	31	1	19.5312	24	3	1	0	6	0	2	5	5	5	5	5	5	5	5	5	5	5	2	3	2	1	1	1	2	2	5	5	5	5	5	5	3	2	5	5	5	5	4	3	5	5	5	5	5	5
207	24	0	23.8751	132	1	2	1	6	0	5	2	5	4	5	5	5	5	4	5	5	5	1	4	4	5	3	1	1	1	5	5	5	5	5	4	5	4	3	3	3	4	3	3	2	3	4	4	5	5
208	73	0	26.6749	12	3	1	0	1	0	3	3	5	5	5	5	5	5	5	5	5	5	5	5	5	5	1	1	1	1	5	5	5	5	5	5	5	5	5	5	5	5	5	5	5	5	5	5	5	5
209	36	0	22.8571	36	4	1	0	2	1	5	6	5	5	5	5	5	5	5	5	5	5	1	1	1	5	3	1	1	1	5	5	5	5	5	3	4	4	4	5	5	5	2	3	3	5	5	5	5	5
210	65	0	15.7313	36	4	1	0	1	0	4	3	5	5	5	5	5	5	5	5	5	1	1	1	1	5	4	1	5	1	5	5	5	5	5	4	4	4	4	4	1	1	1	1	1	5	5	4	4	4
211	47	1	26.8352	216	5	1	0	4	0	3	1	5	1	3	5	5	5	5	5	5	4	1	1	4	1	2	1	1	1	4	5	3	4	5	2	1	2	2	2	3	2	2	2	2	5	4	3	4	4
212	70	1	27.5134	132	1	1	0	1	0	4	4	5	5	5	5	5	5	5	5	5	5	1	4	3	5	4	3	1	4	5	5	5	5	5	4	4	4	4	4	3	4	2	2	3	4	4	4	4	4
213	53	1	24.1415	168	2	1	0	1	0	4	2	5	5	5	5	5	5	5	5	5	4	2	4	4	5	4	2	3	4	5	5	5	5	5	4	3	4	4	4	2	4	1	1	1	4	5	5	5	5
214	62	0	25.3906	48	2	1	0	1	0	4	6	5	5	5	5	5	5	5	5	5	5	1	1	1	5	1	1	1	1	5	5	5	5	5	4	4	4	4	4	1	1	1	1	1	5	5	5	5	5
215	71	0	24.2215	2	1	1	0	1	0	3	2	5	5	5	5	5	4	5	5	5	5	5	4	4	3	3	1	1	1	5	5	5	4	5	4	4	3	2	4	2	1	1	1	5	5	5	5	4	5
216	76	0	22.4913	192	5	1	0	1	0	3	2	5	5	5	5	5	5	5	5	5	5	1	1	1	5	1	1	1	1	5	5	5	5	5	4	3	5	5	5	4	5	1	1	5	4	5	5	5	5
217	49	0	20.0177	72	1	1	0	2	1	5	6	5	5	5	5	5	5	5	5	5	4	1	1	1	4	1	1	1	1	5	5	5	5	5	4	4	4	3	3	4	4	2	2	3	3	4	3	4	4
218	60	0	21.6049	24	5	1	0	1	0	4	3	5	5	5	5	5	5	5	5	5	5	1	1	1	5	1	1	1	1	5	5	5	5	5	4	4	4	4	5	4	5	5	5	5	5	5	5	5	5
219	66	0	28.4055	60	4	1	0	1	0	5	6	5	5	5	5	5	5	5	5	5	4	1	1	1	5	3	1	1	1	5	5	1	5	5	5	5	5	5	5	4	1	2	2	2	5	5	5	5	5
220	48	1	45.7089	6	2	1	0	4	0	1	1	5	5	5	1	2	2	1	1	1	1	1	1	1	1	2	2	2	2	4	4	4	4	4	1	1	1	1	2	2	2	2	2	2	5	5	5	5	5
221	54	1	21.7193	288	3	1	0	1	0	4	3	4	4	4	5	5	5	5	5	5	4	2	4	4	5	2	1	2	1	4	4	4	4	4	4	2	1	2	2	3	3	3	3	3	5	4	4	5	5
222	53	1	24.0346	144	5	3	1	1	0	4	2	4	4	4	5	5	5	3	4	5	4	2	2	2	4	1	1	1	1	4	4	4	4	4	4	4	4	4	4	3	2	3	4	2	4	4	4	4	4
223	71	0	28.6501	60	3	1	0	1	0	2	1	3	5	4	3	4	5	3	3	3	4	5	3	3	5	4	1	3	2	5	5	4	4	5	4	4	3	4	4	4	3	3	3	4	4	5	5	5	5
224	34	0	20.3704	108	5	2	1	4	0	5	3	5	5	5	5	5	5	5	5	5	5	5	5	5	5	3	3	3	3	4	4	3	2	3	2	2	2	2	1	4	4	5	5	5	1	3	3	1	1
225	62	0	24.093	180	5	4	1	1	0	5	4	5	5	5	5	5	5	5	5	5	4	1	2	2	2	1	1	1	1	4	4	4	4	4	3	4	4	4	4	4	2	2	2	2	4	4	4	5	4
226	46	1	20.0288	84	4	1	0	2	1	5	4	5	5	2	5	1	5	5	5	5	1	1	1	1	5	5	1	1	1	5	5	5	5	5	5	4	5	5	5	2	2	1	1	4	5	5	5	5	5
227	59	1	21.5139	120	5	1	0	1	0	4	3	1	1	5	1	1	1	1	1	1	1	3	3	3	3	2	2	2	2	1	1	1	1	1	2	2	2	2	5	3	3	3	3	3	1	1	1	1	1
228	75	1	29.5525	84	1	1	0	1	0	4	3	5	5	5	5	5	5	5	5	5	5	1	3	3	5	1	1	1	1	5	5	5	5	5	4	4	4	4	4	5	5	4	1	5	5	5	5	5	5
229	33	1	18.5901	12	5	1	0	6	0	5	3	5	5	4	5	5	5	5	5	5	5	3	4	5	5	1	1	1	1	4	5	4	4	5	4	4	3	3	3	5	5	5	5	5	5	5	5	5	5
230	72	1	31.6118	5	1	1	0	1	0	5	2	4	5	5	5	5	5	5	5	5	5	4	4	3	5	4	1	1	1	5	5	5	5	5	4	4	5	5	5	4	5	5	5	5	5	5	4	5	5
231	59	1	22.6562	192	3	1	0	1	0	4	6	5	5	4	5	5	5	5	4	1	3	1	1	1	3	1	1	1	1	4	5	4	4	5	4	5	4	4	5	2	4	1	1	1	4	5	5	5	5
232	64	0	20.7612	72	5	1	0	1	0	4	2	4	5	1	5	4	5	4	4	4	4	2	2	2	4	4	1	4	4	4	4	4	4	4	4	4	4	4	4	3	2	2	2	2	4	4	4	4	4
233	54	1	33.4977	192	3	1	0	1	0	3	3	5	5	5	5	4	4	5	5	5	4	4	4	4	5	5	1	1	1	4	5	4	5	5	3	4	4	4	3	4	4	4	5	4	4	4	4	4	5
234	79	1	35.2043	240	2	4	1	1	0	4	3	5	5	5	5	5	5	5	5	5	5	5	1	1	1	1	1	1	1	5	5	5	5	5	2	2	5	5	4	3	5	5	5	1	5	5	5	5	5
235	44	0	20.7612	252	4	1	0	2	1	5	6	5	5	5	5	5	5	5	5	5	5	2	2	2	5	1	1	1	2	5	5	5	5	5	4	4	3	3	3	3	2	2	2	1	5	5	5	5	4
236	59	0	22.1297	15	3	1	0	1	0	5	4	3	3	5	4	4	4	1	1	1	3	3	3	3	3	3	3	3	3	3	3	3	3	3	2	2	2	2	3	3	3	3	3	3	3	3	3	3	3
237	41	0	35.5665	132	4	1	0	2	1	5	6	5	3	5	5	5	5	5	5	5	4	2	3	4	4	1	2	2	2	4	5	5	4	5	3	4	3	4	4	4	3	3	3	2	5	5	5	5	5
238	64	0	20.5499	10	3	1	0	1	0	4	6	5	5	5	5	5	5	5	5	5	5	1	2	4	1	1	1	1	1	5	5	5	5	5	1	1	1	1	1	5	5	1	1	1	1	1	1	1	1
239	77	1	25.4028	6	2	1	0	1	0	4	6	5	5	5	5	5	5	3	3	3	3	3	4	3	3	3	1	1	1	4	4	5	5	5	3	4	5	5	5	3	4	3	2	3	5	5	5	5	5
240	60	0	23.8751	72	5	1	0	1	0	3	2	5	5	5	5	5	5	5	5	5	1	1	1	1	5	1	1	1	1	5	5	5	5	5	5	5	5	5	5	1	1	1	1	5	5	5	5	5	5
241	60	0	26.1224	84	5	1	0	2	1	4	6	5	5	5	4	5	5	4	4	4	4	4	4	4	4	1	1	1	1	5	5	5	5	5	4	4	4	4	4	4	4	4	4	4	4	4	4	4	4
242	41	0	20.5714	240	4	1	0	2	1	5	3	5	5	5	5	4	5	5	5	5	2	1	3	3	3	4	1	1	1	5	5	4	4	4	4	4	4	4	4	3	3	4	3	3	3	4	4	4	5
243	68	1	21.4844	24	3	1	0	1	0	3	2	4	5	1	4	5	4	3	4	4	4	5	2	2	5	4	1	1	1	5	5	5	4	5	4	5	4	4	4	3	4	4	4	4	5	5	5	5	5
244	71	0	22.8624	21	4	1	0	1	0	5	6	5	5	5	3	3	3	1	1	1	4	4	4	4	4	3	3	3	3	5	5	5	5	5	4	4	4	4	4	3	3	3	3	3	4	4	4	4	4
245	44	0	20.7958	252	4	1	0	2	1	5	6	5	5	5	5	5	5	5	5	5	5	2	2	2	5.1	1	1	1	2.1	5	5	5	5	5	4	4	3	3	3	3	2	2	2	1.1	5	5	5	5	4.1
246	59	0	22.1628	15	3	1	0	1	0	5	4	3	3	3	4	4	4	1	1	1	3	3	3	3	3	3	3	3	3	3	3	3	3	3	2	2	2	2	3	3	3	3	3	3	3	3	3	3	3
247	41	0	35.6007	132	4	1	0	2	1	5	6	5	3	5	5	5	5	5	5	5	4.1	2.1	3	4	4	1	2	2	2	4.1	5	5	4.1	5	3.1	4.1	3.1	4	4	4	3	3	3	2.1	5	5	5	5	5
248	64	0	20.5853	10	3	1	0	1	0	4	6	5	5	5	5	5	5	5	5	5	5	1.1	2.1	4	1	1	1	1	1	5	5	5	5	5	1	1	1	1	1	5	5	1	1	1	1	1	1	1	1
249	77	1	25.4391	6	2	1	0	1	0	4	6	5	5	5	5	5	5	3	3	3	3	3	4.1	3	3	3	1	1	1	4	4	5	5	5	3.1	4.1	5	5	5	3.1	4.1	3.1	2.1	3.1	5	5	5	5	5
250	60	0	23.9118	72	5	1	0	1	0	3	2	5	5	5	5	5	5	5	5	5	1	1	1	1	5.1	1	1	1	1	5	5	5	5	5	5	5	5	5	5	1	1	1	1	5	5	5	5	5	5
251	60	0	26.1551	84	5	1	0	2	1	4	6	5	5	5	4.1	5	5	4	4	4	4	4	4	4	4	1	1	1	1	5	5	5	5	5	4	4	4	4	4	4	4	4	4	4	4	4	4	4	4
252	41	0	20.6041	240	4	1	0	2	1	5	3	5	5	5	5	4.1	5	5	5	5	2.1	1.1	3	3	3	4	1	1	1	5	5	4	4	4	4	4	4	4	4	3	3	4	3	3	3	4	4	4	5
253	68	1	21.5234	24	3	1	0	1	0	3	2	4.1	5	5	4.1	5.1	4.1	3.1	4	4	4	5.1	2	2	5.1	4	1	1	1	5	5	5	4	5	4	5.1	4	4	4	3	4	4	4	4	5	5	5	5	5
254	71	0	22.9005	21	4	1	0	1	0	5	6	5	5	5	3	3	3	1	1	1	4	4	4	4	4	3	3	3	3	5	5	5	5	5	4	4	4	4	4	3	3	3	3	3	4	4	4	4	4
255	44	0	20.8304	252	4	1	0	2	1	5	6	5	5	5	5	5	5	5	5	5	5	2	2	2	5.2	1	1	1	2.2	5	5	5	5	5	4	4	3	3	3	3	2	2	2	1.2	5	5	5	5	4.2
256	55	1	17.2656	32	4	1	0	1	0	5	4	5	3	4	5	5	5	5	5	5	3	2	5.2	4.2	1.2	4.2	1	1	4.2	3	5	5	5	5	3.2	2	2	1	1	5	5	4.2	5	5	3	5	3	5	5
257	59	0	22.1958	15	3	1	0	1	0	5	4	3	3	4	4	4	4	1	1	1	3	3	3	3	3	3	3	3	3	3	3	3	3	3	2	2	2	2	3	3	3	3	3	3	3	3	3	3	3
258	41	0	35.6349	132	4	1	0	2	1	5	6	5	3	4	5	5	5	5	5	5	4.2	2.2	3	4	4	1	2	2	2	4.2	5	5	4.2	5	3.2	4.2	3.2	4	4	4	3	3	3	2.2	5	5	5	5	5
259	64	0	20.6207	10	3	1	0	1	0	4	6	5	5	5	5	5	5	5	5	5	5	1.2	2.2	4	1	1	1	1	1	5	5	5	5	5	1	1	1	1	1	5	5	1	1	1	1	1	1	1	1
260	77	1	25.4754	6	2	1	0	1	0	4	6	5	5	5	5	5	5	3	3	3	3	3	4.2	3	3	3	1	1	1	4	4	5	5	5	3.2	4.2	5	5	5	3.2	4.2	3.2	2.2	3.2	5	5	5	5	5
261	60	0	23.9486	72	5	1	0	1	0	3	2	5	5	5	5	5	5	5	5	5	1	1	1	1	5.2	1	1	1	1	5	5	5	5	5	5	5	5	5	5	1	1	1	1	5	5	5	5	5	5
262	60	0	26.1878	84	5	1	0	2	1	4	6	5	5	5	4.2	5	5	4	4	4	4	4	4	4	4	1	1	1	1	5	5	5	5	5	4	4	4	4	4	4	4	4	4	4	4	4	4	4	4
263	41	0	20.6367	240	4	1	0	2	1	5	3	5	5	5	5	4.2	5	5	5	5	2.2	1.2	3	3	3	4	1	1	1	5	5	4	4	4	4	4	4	4	4	3	3	4	3	3	3	4	4	4	5
264	38	0	22.8571	72	1	1	0	3	0	5	3	4	4	4	4	4	4	4	4	4	3	3	3	3	3	1	1	1	1	3	3	3	3	3	4	4	4	4	3	3	3	3	3	3	3	3	3	3	3
265	71	0	22.5981	60	3	1	0	1	0	5	3	5	5	5	5	5	5	5	5	5	1	1	1	1	1	1	1	1	1	5	5	5	5	5	4	3	5	5	5	4	3	4	2	3	5	5	5	5	5
266	33	0	17.3745	240	3	1	0	6	0	3	1	5	5	5	5	5	5	3	5	5	4	3	3	3	3	4	1	1	1	5	5	5	5	5	3	4	4	4	4	4	3	3	3	3	4	4	4	4	4
267	44	1	24.2215	132	1	1	0	6	0	3	6	3	5	4	5	4	4	4	4	4	4	1	3	3	5	1	1	1	1	5	5	5	5	5	5	4	4	4	4	1	1	2	3	5	5	5	5	5	5
268	53	0	29.3848	48	3	1	0	2	1	3	3	5	5	5	5	5	5	5	5	5	5	5	5	5	5	5	5	5	5	5	5	5	5	5	5	5	5	5	5	5	5	5	5	5	5	5	5	5	5
269	63	0	24.4898	4	1	1	0	1	0	4	6	5	5	5	5	5	5	3	5	5	1	1	1	1	1	5	5	1	2	5	5	5	5	5	4	4	5	5	4	4	3	4	5	4	4	5	4	5	5
270	74	1	19.052	240	5	1	0	1	0	5	5	5	4	5	4	4	4	4	4	4	4	1	1	1	4	4	4	1	1	4	4	4	4	4	3	4	4	4	4	4	4	4	4	2	4	4	4	4	4
271	70	0	26.7299	24	2	1	0	1	0	5	6	5	3	4	4	5	5	3	5	5	1	1	1	1	5	1	1	1	1	5	5	5	5	5	4	3	4	4	5	4	2	2	2	2	5	5	5	5	5
272	53	0	27.6817	72	5	1	0	2	1	3	2	3	5	4	5	3	4	5	3	4	4	2	3	2	2	2	1	2	2	5	5	5	5	5	3	3	3	3	1	1	5	4	4	4	5	5	5	5	5
273	69	0	21.875	336	5	1	0	1	0	3	3	5	5	5	4	4	4	4	4	5	3	4	3	4	3	2	1	4	4	4	4	4	4	4	4	2	3	2	3	3	4	3	3	4	3	3	3	4	4
274	90	1	16.6493	240	5	4	1	1	0	5	6	5	5	5	5	5	5	5	5	5	5	1	1	1	5	2	1	1	3	5	5	5	5	5	1	3	3	3	3	2	3	2	3	2	4	4	4	4	4
275	70	1	22.0386	36	2	1	0	1	0	5	5	4	5	5	5	4	5	5	5	5	4	3	4	4	5	3	1	2	3	2	5	4	5	5	3	1	3	4	3	4	3	4	2	2	3	2	3	5	4
276	37	1	19.0311	120	5	1	0	4	0	4	2	5	5	5	5	5	5	5	5	5	5	5	5	5	5	1	1	1	1	5	5	5	5	5	5	5	5	5	5	4	4	4	4	4	4	4	4	4	4
277	71	0	24.4898	36	5	1	0	1	0	6	6	4	5	5	4	4	4	4	5	4	4	4	4	4	4	4	1	1	1	4	4	4	4	4	4	3	3	3	3	3	4	4	3	3	3	4	4	4	4
278	58	1	20.6905	216	3	1	0	1	0	3	2	5	4	5	5	5	5	5	5	5	2	1	4	4	4	1	1	1	4	4	5	5	4	4	4	4	4	3	4	2	4	2	2	4	5	5	5	5	5
279	92	1	19.9792	28	5	1	0	1	0	4	3	5	5	5	5	5	5	5	5	5	3	2	2	2	2	2	1	1	1	5	5	5	5	5	3	3	3	3	3	2	2	2	2	2	4	4	4	5	5
280	60	0	21.6049	24	5	1	0	1	0	4	3	5	5	5	5	5	5	5	5	5	1	1	1	1	5	1	1	1	1	5	5	5	5	5	5	5	5	5	5	1	1	1	1	1	5	5	5	5	5
281	60	0	23.1837	48	4	1	0	2	1	5	4	5	5	5	5	5	5	4	5	5	4	3	3	3	3	4	1	3	2	5	4	5	4	4	3	3	4	3	3	2	4	3	3	4	4	4	4	4	4
282	53	0	21.1327	12	5	1	0	1	0	5	3	5	5	5	5	5	5	5	5	5	3	1	1	1	3	3	1	1	1	5	5	5	5	5	4	4	4	4	1	5	5	3	1	3	5	5	5	5	5
283	78	0	26.9111	60	1	1	0	1	0	5	5	5	5	5	5	5	5	5	5	5	5	1	3	3	5	1	1	1	1	5	5	4	5	5	3	4	3	3	3	4	2	1	1	4	5	5	5	5	4
284	70	1	22.7694	312	5	1	0	1	0	3	5	4	5	5	4	4	4	4	4	4	4	4	4	4	5	1	1	1	1	4	4	4	4	4	3	3	4	4	4	3	4	4	4	4	4	4	4	4	4
285	31	0	33.9506	30	2	2	1	4	0	4	2	5	5	5	5	5	5	5	5	5	4	3	3	3	5	3	1	4	4	5	5	5	5	5	3	3	3	3	3	5	5	5	5	5	4	4	4	4	4
286	73	0	26.6749	24	3	1	0	1	0	3	4	5	5	5	5	5	5	5	5	5	5	1	1	1	1	1	1	1	1	4	4	4	4	4	3	3	3	3	3	2	5	2	5	2	4	4	4	4	4
287	86	0	23.8473	252	5	4	1	1	0	5	3	4	5	5	5	5	5	5	5	5	4	4	4	4	4	3	1	4	4	5	5	5	5	5	5	5	5	5	5	4	4	4	4	4	5	5	5	5	5
288	60	0	20.7612	6	1	1	0	1	0	4	3	5	5	5	3	3	5	3	3	3	1	1	1	1	5	1	1	1	2	3	3	3	3	3	5	5	5	5	4	3	5	4	4	5	5	5	5	5	5
289	56	1	23.3091	72	2	1	0	3	0	3	2	5	5	5	3	4	4	1	1	1	5	5	3	3	5	3	1	1	1	5	5	3	5	5	3	3	3	3	5	3	5	5	5	5	4	4	4	5	5
290	70	0	28.075	24	3	1	0	1	0	4	3	4	5	5	5	5	5	5	5	5	4	2	2	2	4	2	1	2	3	4	4	4	4	4	3	2	3	4	4	2	3	2	3	4	3	3	3	4	4
291	71	0	25.6489	36	3	1	0	1	0	3	3	5	5	5	5	5	5	5	5	5	5	1	1	1	2	1	1	1	1	4	4	4	4	4	3	2	2	2	3	2	2	2	1	1	3	3	3	3	3
292	73	0	23.04	144	1	1	0	1	0	4	4	5	5	5	5	5	5	5	5	5	3	1	1	1	5	1	1	1	1	5	5	5	5	5	5	5	5	5	5	5	5	5	5	5	5	5	5	5	5
293	47	0	30.4218	216	5	3	1	2	1	5	4	5	5	5	5	5	5	5	5	5	5	1	4	4	1	1	1	1	1	4	5	4	4	4	4	4	3	3	3	2	2	2	2	2	5	5	5	5	5
294	81	0	24.4418	240	5	1	0	1	0	4	3	5	3	4	5	3	4	5	5	5	4	3	3	3	4	3	2	3	3	4	4	4	4	3	4	4	4	4	4	4	4	4	4	4	4	4	4	4	4
295	59	1	21.883	360	2	1	0	1	0	5	6	5	5	5	5	5	5	5	5	5	5	1	1	1	1	4	1	4	1	5	5	5	4	5	5	4	4	4	4	5	4	1	2	4	5	5	5	5	5
296	57	0	26.4463	36	5	1	0	4	0	3	4	5	5	5	5	5	5	5	5	5	4	3	3	3	4	4	2	1	2	4	4	4	4	4	4	3	3	3	3	4	4	4	3	3	4	4	4	4	4
297	85	0	23.4375	60	3	1	0	1	0	5	4	5	5	5	5	5	5	5	5	5	4	2	2	2	4	1	1	1	1	4	4	3	4	4	3	2	4	4	4	5	5	5	5	5	5	5	5	5	5
298	46	1	24.2188	2	5	1	0	4	0	4	3	5	5	5	5	5	5	5	5	5	5	1	5	5	5	1	1	1	1	5	5	5	1	5	4	2	4	4	4	4	5	5	5	2	5	5	5	5	5
299	61	0	24.281	72	5	1	0	1	0	4	5	5	5	5	4	4	5	5	5	5	5	4	4	4	4	4	1	1	1	5	5	5	5	5	4	4	4	4	4	4	4	4	4	4	4	4	4	4	4
300	66	0	25.0135	36	5	1	0	1	0	5	1	5	5	5	5	5	5	5	5	5	5	1	1	1	5	1	1	1	1	5	5	5	5	5	5	5	5	5	5	5	5	5	5	5	5	5	5	5	5
301	73	0	27.4348	30	4	1	0	1	0	4	3	5	5	5	5	5	5	5	5	5	5	5	5	5	5	5	5	5	5	5	5	5	5	5	2	2	2	2	2	1	1	1	1	1	5	5	5	5	5
302	37	0	22.0386	120	1	1	0	2	1	6	6	5	5	5	5	5	5	5	5	5	4	2	2	2	1	1	1	1	1	5	5	5	5	5	5	5	5	5	5	3	2	2	2	2	5	5	5	5	5
303	52	0	27.7778	12	3	1	0	2	1	3	1	5	5	5	5	5	5	5	5	5	5	5	1	1	5	1	1	1	1	5	5	5	5	5	5	5	5	5	5	5	5	5	5	5	5	5	5	5	5
304	69	1	28.6048	34	1	1	0	1	0	5	2	5	5	5	5	5	5	5	5	5	5	2	2	2	2	4	1	1	1	5	5	5	5	5	5	5	5	5	5	5	5	5	4	4	5	5	5	5	5
305	46	0	24.5089	204	3	1	0	2	1	4	6	3	2	3	4	4	4	4	4	4	4	1	2	3	2	2	2	2	2	4	4	4	4	4	4	4	4	4	3	4	2	2	2	2	4	4	4	4	4
306	48	1	28.3447	144	5	1	0	4	0	2	5	4	5	5	5	5	5	5	4	5	4	3	4	1	3	4	3	1	1	5	5	5	4	5	5	4	4	3	3	4	2	2	2	2	5	3	5	5	5
307	65	1	26.5731	108	3	1	0	1	0	3	6	5	5	5	5	5	5	5	5	5	5	5	5	5	5	5	5	5	5	5	5	5	5	5	5	5	5	5	4	5	5	5	5	5	5	5	5	5	5
308	50	1	24.7676	180	5	1	0	1	0	5	6	5	5	5	5	5	5	5	5	5	5	1	1	5	4	5	1	2	2	4	4	4	4	4	4	4	4	4	4	4	4	3	3	3	5	5	5	5	5
309	77	1	27.6888	360	5	4	1	1	0	5	3	1	1	1	1	1	1	3	3	3	5	4	5	5	4	5	1	3	5	2	5	5	5	5	3	4	4	4	4	3	3	3	3	3	4	4	4	4	4
310	64	1	17.7999	180	3	1	0	1	0	4	6	5	5	5	5	5	5	4	4	4	4	1	1	2	4	1	1	1	1	5	5	5	5	5	4	4	4	4	4	2	4	2	2	4	4	4	4	5	5
311	59	1	25.4028	72	3	1	0	1	0	2	1	5	5	5	5	5	5	5	5	5	1	1	1	1	5	5	1	1	1	5	5	3	3	5	1	2	4	5	1	1	1	1	3	3	3	3	3	5	5
312	87	1	21.2084	60	4	1	0	1	0	1	3	5	5	5	5	5	5	5	5	5	1	1	1	1	5	5	1	1	1	5	5	3	3	5	1	2	4	5	1	1	1	1	3	3	3	3	3	5	5
313	50	0	16.609	168	5	2	1	1	0	5	2	5	5	5	5	5	5	5	5	5	5	5	5	5	5	5	5	5	5	4	5	5	5	4	4	4	5	4	1	3	4	3	3	4	5	5	5	5	5
314	72	0	17.9931	156	5	1	0	1	0	5	4	5	5	5	5	5	5	5	5	5	1	1	5	5	5	5	1	1	5	5	5	5	5	5	1	1	5	5	5	5	5	1	1	4	5	5	5	5	5
315	43	0	19.0381	12	2	1	0	2	1	5	5	5	3	4	4	4	5	5	5	5	5	1	4	3	3	2	2	1	1	4	4	4	4	4	4	4	4	4	4	4	4	3	1	3	4	4	4	4	4
316	64	1	22.5827	120	5	1	0	1	0	3	3	5	5	5	5	5	5	4	5	5	5	5	1	1	4	2	4	1	1	5	5	5	5	5	3	3	2	3	5	5	3	3	3	3	5	5	5	5	5
317	38	0	24.5693	84	1	1	0	2	1	5	6	5	5	5	5	5	5	5	5	5	5	1	3	3	4	1	1	1	1	5	5	5	5	5	4	5	5	5	5	3	3	3	3	3	4	4	4	5	4
318	45	1	17.313	120	5	1	0	4	0	5	3	5	4	5	5	5	5	5	5	5	5	1	1	1	1	1	1	1	1	5	5	5	5	5	4	4	4	4	2	5	5	5	5	5	5	5	5	5	5
319	79	1	26.7094	2	4	1	0	1	0	2	5	4	5	5	5	3	5	4	5	5	5	4	1	4	5	4	1	1	1	5	5	5	5	5	5	4	5	5	5	5	5	4	4	5	5	5	5	5	5
320	50	1	23.3091	60	1	1	0	2	1	4	4	5	4	5	4	4	5	5	5	5	4	1	1	1	5	4	1	1	1	5	5	5	5	5	4	4	4	4	3	3	4	2	2	2	5	5	5	5	5
321	35	1	33.8741	3	1	1	0	2	1	5	6	5	3	4	5	5	5	3	5	5	4	2	2	2	3	2	1	1	1	5	5	5	5	5	5	5	5	5	5	5	3	3	2	2	5	5	5	5	5
322	47	1	26.1719	48	2	1	0	2	1	5	4	4	4	4	5	5	5	5	5	5	2	2	2	2	2	1	1	1	1	5	5	5	5	5	4	4	4	4	4	2	2	2	2	2	5	5	5	5	5
323	72	1	24.4473	18	2	1	0	1	0	5	4	4	1	4	4	4	4	4	4	4	4	1	1	1	5	1	1	1	1	5	5	5	5	5	4	4	4	4	4	3	3	2	2	3	5	5	5	5	5
324	37	0	31.9193	120	5	1	0	2	1	5	6	4	4	4	4	4	4	4	4	4	4	4	4	4	4	5	5	5	5	4	4	4	4	4	2	2	2	2	2	4	5	4	5	5	4	4	4	4	4
325	42	0	29.0548	240	1	1	0	2	1	5	6	4	4	4	4	4	4	4	4	4	4	2	3	4	5	1	1	1	1	5	5	5	5	5	4	4	3	3	4	4	3	2	2	3	4	4	4	4	4
326	80	1	16.4062	36	4	1	0	1	0	5	3	5	5	5	5	5	5	5	5	5	1	1	1	1	5	5	1	1	1	5	5	5	5	5	4	4	4	4	4	4	3	3	3	3	5	5	5	5	5
327	35	1	23.6614	72	2	1	0	2	1	5	6	5	2	2	5	5	5	5	5	5	5	1	4	4	4	2	2	1	1	4	5	5	5	5	3	4	2	3	2	4	4	2	4	2	5	5	5	5	5
328	66	1	40.0577	42	3	1	0	3	0	4	4	3	4	4	4	4	4	4	4	4	4	3	4	4	4	1	1	2	2	2	2	2	2	2	4	4	2	2	1	4	4	4	4	4	4	4	4	4	4
329	54	1	22.5827	168	1	1	0	1	0	5	4	5	5	5	5	5	5	5	5	5	5	1	1	1	5	4	1	1	1	5	5	5	5	5	5	4	4	4	5	4	4	1	1	1	5	5	4	4	4
330	61	1	25.0593	24	5	1	0	1	0	4	3	5	5	5	5	5	5	5	5	5	5	5	1	1	1	1	1	1	1	5	5	5	5	5	5	5	5	5	5	5	1	1	1	1	5	5	5	5	5
331	38	0	25.3515	60	5	1	0	2	1	5	3	5	5	5	5	5	5	2	1	1	3	1	1	3	1	1	1	1	1	5	5	5	5	5	3	3	3	3	3	4	4	3	3	4	4	4	4	4	4
332	62	0	26.0634	1	1	1	0	1	0	4	3	4	4	4	5	5	5	4	5	5	2	1	4	4	4	2	2	1	1	4	4	4	4	4	3	2	2	3	2	2	2	2	2	2	4	4	4	4	4
333	63	0	28.075	12	3	1	0	2	1	4	6	4	5	5	5	5	5	4	5	5	4	3	4	4	3	5	2	3	4	3	3	3	3	3	4	4	4	4	5	4	4	2	2	3	3	3	3	3	3
334	54	0	26.8136	18	3	1	0	4	0	3	4	5	5	5	5	4	5	2	5	5	5	1	1	5	5	3	1	2	2	5	5	5	5	5	4	4	4	4	4	4	5	5	4	5	4	4	5	5	5
335	65	0	29.4029	24	2	1	0	1	0	3	5	5	5	5	5	5	5	4	5	5	3	5	5	5	5	3	1	2	3	5	5	5	5	5	2	2	4	4	5	5	5	5	5	5	4	4	4	4	4
336	25	1	17.2879	12	3	2	1	2	1	5	3	3	3	3	5	5	5	5	5	5	5	1	3	4	4	1	2	1	3	3	5	5	5	5	4	2	3	2	2	5	4	3	3	3	4	4	4	4	4
337	52	0	26.3656	168	3	1	0	2	1	3	6	5	5	5	5	5	5	5	4	5	5	5	4	1	5	5	4	5	5	4	4	4	4	4	5	5	5	5	4	4	4	4	4	4	5	5	5	5	5
338	69	1	24.8016	144	1	1	0	1	0	5	3	5	5	5	4	5	5	5	5	5	4	1	2	2	5	5	1	1	4	5	5	5	5	5	5	4	4	4	4	4	4	5	2	4	5	5	5	5	5
339	79	1	19.2234	84	3	1	0	1	0	5	3	5	5	5	2	4	4	1	1	1	1	1	1	1	5	4	1	1	1	5	5	5	5	5	5	4	4	4	2	4	4	4	3	3	4	4	4	4	4
340	63	1	22.9719	5	2	1	0	1	0	5	3	5	5	5	5	5	5	5	5	5	3	2	2	2	3	5	1	1	1	5	5	4	5	5	4	3	4	4	4	3	3	3	3	3	5	4	4	4	4
341	54	0	21.2245	24	5	1	0	4	0	2	1	5	5	5	5	5	5	5	5	5	2	2	2	2	5	4	1	1	5	5	5	5	5	5	4	4	4	4	5	5	5	5	5	5	5	5	5	5	5
342	43	1	26.4463	7	5	1	0	6	0	4	5	5	5	5	5	5	5	5	5	5	5	1	1	1	1	1	1	1	1	5	5	5	5	5	4	5	5	4	4	5	5	5	5	5	4	4	4	4	4
343	55	1	21.6311	204	2	1	0	1	0	2	4	5	5	5	5	5	5	4	5	5	4	1	2	2	5	1	1	1	1	5	5	5	5	5	5	5	5	5	5	5	4	4	3	4	5	5	5	5	5
344	38	1	19.6283	96	2	1	0	2	1	3	3	5	5	5	5	5	5	5	5	5	3	1	4	2	2	1	1	1	1	5	5	5	5	5	4	4	4	4	4	2	5	4	3	4	5	5	5	5	5
345	34	0	23.9869	12	4	2	1	4	0	5	3	4	4	4	4	4	4	5	4	4	3	2	2	2	3	4	2	3	3	4	4	4	4	4	3	4	3	3	3	4	3	3	1	3	3	4	4	4	4
346	66	1	30.0433	60	2	4	1	1	0	4	3	5	5	5	5	5	5	5	5	5	5	2	5	5	5	1	1	1	1	5	5	5	5	5	5	5	5	5	5	4	3	2	1	1	5	5	5	5	5
347	78	1	19.025	276	5	4	1	1	0	4	3	4	5	5	4	5	5	4	5	5	1	1	1	2	3	4	1	1	1	4	5	3	4	5	2	2	2	2	2	3	3	3	3	3	4	4	3	4	4
348	87	0	21.7079	36	4	1	0	1	0	5	3	4	3	4	5	5	5	5	5	5	3	2	2	2	3	3	1	1	2	5	5	5	5	5	5	5	5	5	5	4	3	2	2	2	5	5	5	5	5
349	74	0	22.4913	144	3	1	0	1	0	3	3	5	5	5	5	5	5	2	2	2	1	1	1	1	1	1	5	1	1	5	5	5	5	5	5	5	5	5	5	5	5	3	3	5	5	5	5	5	5
350	67	1	15.5817	36	5	1	0	1	0	5	4	5	5	5	5	5	5	5	5	5	5	2	2	2	5	1	1	1	1	5	5	5	5	5	5	5	5	5	5	5	5	5	3	3	5	5	5	5	5
351	36	1	14.8213	72	4	1	0	4	0	4	3	5	5	5	5	5	5	5	5	5	5	1	1	1	5	3	1	5	3	5	5	5	5	5	4	4	4	4	4	5	5	5	5	5	4	4	4	4	4
352	65	0	22.7903	240	2	3	1	1	0	5	4	5	5	5	5	5	5	5	5	5	5	1	1	1	4	2	2	1	1	5	5	5	5	5	5	4	4	4	4	3	3	2	2	4	5	5	5	5	5
353	39	0	23.1481	12	3	1	0	2	1	5	6	5	5	5	5	5	5	5	5	5	5	5	5	5	5	2	1	1	1	5	5	5	5	5	5	5	5	5	5	5	5	2	3	4	5	5	5	5	5
354	47	0	20.4529	1	5	1	0	2	1	4	4	5	5	5	4	4	5	4	4	4	4	3	2	2	3	3	2	1	2	4	5	5	5	4	4	3	4	4	4	4	4	3	4	4	5	5	5	5	5
355	82	1	17.0392	7	5	1	0	1	0	4	2	4	3	4	5	5	5	5	5	5	5	1	1	2	4	3	3	1	4	3	2	4	4	4	3	2	2	2	3	3	4	3	4	5	2	4	3	4	4
356	53	1	22.8329	1	2	1	0	1	0	4	3	4	3	4	5	5	5	4	5	5	3	2	2	2	4	2	1	2	2	4	3	4	4	4	2	2	3	3	2	2	2	2	2	2	4	5	4	4	4
357	83	1	22.68	96	4	1	0	1	0	4	3	1	3	2	5	5	5	5	5	5	5	4	4	5	4	1	1	2	3	5	5	5	5	5	5	4	4	5	4	1	4	1	1	1	5	5	4	5	5
358	60	0	28.3447	120	2	1	0	1	0	5	2	5	4	5	5	5	5	5	5	5	2	2	2	2	4	4	2	2	2	5	5	5	5	5	4	4	4	4	4	5	4	4	4	4	5	5	4	5	5
359	77	1	19.052	204	5	1	0	1	0	4	6	4	4	4	4	4	4	4	2	4	4	1	1	1	4	2	1	1	1	3	3	3	3	3	2	2	3	2	3	2	2	2	2	2	4	4	4	4	4
360	44	1	23.7118	156	5	1	0	2	1	4	6	5	5	5	5	5	5	5	1	5	5	3	3	3	5	3	1	1	1	5	5	5	5	5	5	5	5	3	3	1	5	3	1	3	5	5	5	5	5
361	74	0	24.9135	1	3	1	0	1	0	2	3	5	5	5	1	1	1	5	5	5	5	1	1	1	4	1	1	1	1	5	5	5	5	5	1	1	1	1	1	1	1	1	1	1	5	5	5	5	5
362	85	0	20.7476	72	5	1	0	1	0	2	2	5	5	5	5	5	5	5	5	5	5	2	1	1	5	1	1	1	1	5	5	5	5	5	5	5	5	5	5	4	4	1	1	1	5	5	5	5	5
363	52	1	20.0777	360	3	1	0	1	0	3	2	4	5	5	4	5	3	3	4	5	3	3	4	3	3	3	4	3	5	3	4	3	4	4	3	4	3	4	4	4	3	4	5	3	5	4	4	5	4
364	36	0	31.8047	8	3	1	0	2	1	5	6	4	4	4	5	5	5	5	5	5	4	1	3	2	3	1	1	1	1	4	4	4	4	4	3	3	3	3	3	4	3	3	3	3	4	4	4	4	4
365	60	0	23.4509	12	5	1	0	1	0	4	4	4	4	4	4	4	4	4	4	4	4	2	2	2	4	3	1	1	1	4	4	4	4	4	3	4	4	4	4	4	3	4	4	3	4	3	4	4	3
366	40	1	23.2335	96	4	1	0	4	0	2	1	4	5	5	5	4	5	5	5	5	5	4	5	5	5	5	5	3	5	3	5	5	5	5	4	2	1	3	1	5	5	5	5	1	1	5	5	4	5
367	71	0	25.4028	120	2	1	0	1	0	5	5	5	5	5	4	4	4	4	4	4	1	1	1	1	5	3	1	1	1	5	5	4	5	5	4	3	3	3	4	2	2	2	2	5	5	5	5	5	5
368	54	1	22.6562	24	4	1	0	2	1	5	6	5	5	5	5	5	5	5	5	5	5	1	1	2	5	1	1	1	1	3	5	5	4	4	4	4	4	4	4	3	1	1	2	2	5	5	5	5	5
369	74	0	22.0386	120	1	1	0	1	0	4	2	5	5	5	3	3	4	4	4	4	4	1	2	2	4	4	1	1	1	5	5	3	5	5	4	4	1	4	2	2	2	4	2	3	5	5	5	5	5
370	65	1	25.8478	60	4	1	0	1	0	4	5	5	5	5	5	5	5	5	5	5	4	1	1	1	5	1	1	1	1	5	5	5	5	5	4	4	4	4	4	5	4	4	4	5	3	4	4	4	4
371	59	0	21.7181	36	5	1	0	1	0	3	4	5	5	5	5	5	5	5	5	5	1	1	1	1	1	1	1	1	1	5	5	5	5	5	4	4	4	4	4	1	1	1	1	1	4	4	4	4	5
372	51	1	22.2656	72	4	1	0	1	0	4	4	5	5	5	5	5	5	5	5	5	4	2	2	4	4	2	2	4	1	4	4	4	4	4	2	2	4	4	4	2	3	2	3	2	4	4	4	4	4
373	62	1	22.4323	9	1	4	1	1	0	4	3	5	5	5	5	5	5	5	5	5	5	5	4	4	5	3	3	3	3	5	5	5	5	5	4	3	3	4	4	5	5	5	5	5	4	4	4	5	5
374	61	1	18.4911	72	5	1	0	1	0	4	2	1	1	1	5	5	5	1	5	5	2	2	2	2	2	2	2	2	2	2	2	2	2	2	2	2	2	2	2	2	2	2	2	2	2	2	2	2	2
375	53	1	22.8928	36	4	1	0	1	0	3	3	5	5	5	5	5	5	5	5	5	5	1	1	1	5	1	1	1	1	5	5	5	5	5	4	4	4	4	5	4	5	5	5	5	3	5	4	5	5
376	49	0	22.7732	60	4	1	0	2	1	6	6	5	4	5	5	5	5	5	5	5	5	3	3	3	5	1	1	1	1	5	5	4	5	5	4	3	3	3	3	3	3	2	2	1	4	4	4	4	4
377	65	0	28.2284	36	1	1	0	1	0	4	2	5	5	5	5	5	5	1	5	5	3	1	1	1	5	1	1	1	1	5	5	5	5	5	2	1	2	3	1	4	5	4	5	4	4	5	5	5	4
378	48	1	26.2222	72	1	1	0	4	0	3	2	4	5	5	5	5	5	5	5	5	4	2	2	4	4	5	1	1	2	4	5	4	5	5	4	3	2	3	3	3	4	2	2	4	3	4	4	5	5
379	59	0	24.811	72	5	1	0	2	1	5	4	5	5	5	5	5	5	4	4	4	5	1	1	5	5	1	1	1	1	5	5	4	4	4	4	4	4	4	4	4	4	3	4	4	5	5	5	5	5
380	54	0	27.7634	180	4	1	0	2	1	5	6	5	4	5	5	4	5	5	5	5	4	1	1	1	5	4	1	1	1	5	5	5	5	5	4	4	4	4	4	5	5	5	4	1	5	5	5	5	5
381	50	0	22.5827	19	1	1	0	2	1	5	2	5	5	5	5	5	5	5	5	5	5	1	2	2	4	1	1	1	1	4	5	3	4	4	4	4	4	4	4	3	2	2	1	1	5	5	5	5	5
382	78	0	20.7008	204	4	1	0	1	0	4	3	5	5	5	5	5	5	4	4	5	4	1	2	1	4	3	1	1	2	4	4	5	4	5	3	2	2	2	2	4	4	3	3	3	4	4	4	4	4
383	42	0	23.7654	24	5	1	0	4	0	4	2	4	4	4	4	4	4	1	1	1	1	1	1	1	1	2	2	3	3	3	1	1	2	2	3	2	2	2	3	2	3	2	2	3	4	4	4	4	4
384	59	0	24.6097	60	4	1	0	6	0	3	2	5	5	5	4	5	2	4	5	5	4	2	4	5	1	4	1	3	2	5	5	5	5	5	4	3	1	1	1	1	5	3	3	4	5	5	5	5	5
385	79	1	25.6312	180	3	4	1	1	0	3	4	5	5	5	5	5	5	5	5	5	4	1	1	1	5	2	1	1	1	5	5	4	5	5	5	4	5	5	5	1	5	1	1	1	5	5	5	5	5
386	73	1	20.7756	132	1	1	0	1	0	5	6	5	5	5	5	5	5	5	5	5	5	1	2	3	5	4	1	1	4	1	1	3	1	1	5	2	5	5	5	4	3	2	2	3	4	5	4	5	5
387	24	0	24.3375	84	2	2	1	2	1	4	3	4	4	4	5	5	5	4	5	5	3	2	3	3	4	1	1	1	1	4	4	4	4	4	2	2	2	3	3	4	4	4	3	4	3	3	3	3	3
388	58	1	28.578	24	2	1	0	1	0	3	3	5	5	5	5	5	5	5	5	5	5	1	1	4	5	1	1	1	5	5	5	5	5	5	5	4	5	5	5	5	2	2	2	2	5	5	5	5	5
389	46	1	24.1415	60	3	3	1	2	1	5	5	5	5	5	5	5	5	5	5	5	4	1	1	2	5	4	1	1	1	5	5	5	5	5	5	4	5	5	5	3	2	2	1	1	5	5	5	5	5
390	72	1	32.8731	36	2	1	0	1	0	4	4	5	5	5	5	5	5	5	5	5	5	1	1	4	5	5	1	1	5	5	5	5	5	5	5	4	5	5	5	5	2	2	2	2	5	5	5	5	5
391	52	1	19.9219	204	4	1	0	1	0	4	5	5	4	5	5	5	5	5	5	5	4	2	4	4	4	3	2	2	3	4	4	4	5	4	4	3	4	3	3	4	3	3	3	3	4	4	4	4	4
392	55	0	24.8016	6	1	1	0	2	1	3	2	1	3	2	4	4	4	4	4	4	4	4	4	4	4	1	2	2	2	4	4	4	4	4	4	4	4	4	2	4	4	4	4	4	5	5	5	5	5
393	36	0	32.872	48	4	1	0	2	1	5	6	5	5	5	5	5	5	5	5	5	4	2	2	1	5	1	1	1	1	5	5	5	5	5	3	3	3	3	4	4	4	2	4	4	5	5	5	5	4
394	49	1	23.3091	60	5	1	0	1	0	3	2	5	5	5	5	5	5	5	5	5	5	1	1	1	5	1	1	1	1	5	5	5	5	5	5	5	5	5	4	4	5	4	1	3	5	5	5	5	5
395	47	1	23.3234	192	1	2	1	2	1	5	5	5	5	5	5	5	5	5	5	5	5	3	3	3	5	3	1	1	1	5	5	5	5	5	4	4	4	4	4	4	4	3	3	5	5	5	5	5	5
396	46	0	24.4898	204	3	1	0	2	1	5	4	5	5	5	4	4	4	1	5	5	4	1	1	2	4	1	1	1	2	5	5	4	4	5	4	4	4	3	3	2	4	2	2	2	4	4	4	5	4
397	72	1	29.5858	240	5	1	0	1	0	3	4	5	5	5	5	5	5	5	5	5	5	1	1	1	5	1	1	1	1	5	5	5	5	5	3	4	4	4	4	4	3	4	3	4	5	5	4	5	5
398	65	1	22.0386	144	4	1	0	1	0	3	3	5	5	5	5	5	5	5	5	5	5	5	1	1	5	5	1	1	5	5	5	5	5	5	4	2	5	5	5	5	5	5	5	5	5	5	5	5	5
399	67	1	28.578	4	4	1	0	1	0	4	3	5	5	5	5	5	5	5	5	5	1	1	1	1	5	1	1	1	1	5	5	5	5	4	1	3	4	3	4	3	3	5	4	3	5	5	5	5	5
400	78	0	23.833	360	4	1	0	1	0	5	4	5	5	5	5	5	5	5	5	5	5	1	1	1	5	4	1	1	1	5	5	5	5	5	5	4	5	5	5	4	2	2	1	5	5	5	5	5	5
401	60	1	23.4375	288	4	1	0	4	0	2	5	5	5	5	5	5	5	5	5	5	5	5	1	1	5	4	1	1	1	5	5	5	5	5	4	5	5	5	4	5	5	5	4	4	5	5	5	5	5
402	33	1	21.9671	48	1	1	0	6	0	4	3	4	4	4	5	5	5	5	5	5	5	4	5	5	5	4	4	4	4	5	5	4	4	5	4	4	4	4	4	4	4	4	4	4	5	5	5	5	5
403	40	0	21.1073	240	5	1	0	2	1	5	5	5	4	5	5	5	5	3	5	5	4	2	2	3	4	2	1	1	2	4	4	4	5	5	4	4	4	4	4	3	4	3	3	4	4	4	3	4	4
404	84	1	26.6667	72	3	4	1	1	0	5	5	5	5	5	4	1	3	5	5	5	5	1	1	1	1	3	1	5	1	5	5	5	5	5	5	5	4	2	4	5	5	5	5	5	5	5	5	5	5
405	44	1	20.6667	132	5	3	1	2	1	6	4	5	5	5	5	5	5	4	4	5	5	5	5	5	5	1	1	1	1	5	1	5	5	5	4	5	5	5	5	5	5	5	5	2	5	5	5	5	5
406	63	1	21.4844	108	1	1	0	1	0	2	1	5	5	5	5	5	5	5	5	5	5	5	5	5	5	5	5	5	5	5	5	5	5	5	5	5	5	5	3	5	5	5	5	5	5	5	5	5	5
407	65	1	21.5019	324	1	1	0	1	0	4	3	5	5	5	5	5	5	5	5	5	5	5	5	5	5	4	1	4	3	5	5	5	5	5	5	5	5	5	5	5	5	5	5	4	5	5	5	5	5
408	36	0	19.2672	48	5	1	0	2	1	5	5	5	5	5	5	5	5	5	5	5	5	1	1	1	5	2	1	2	2	3	5	4	5	5	4	4	4	4	4	5	5	5	5	5	5	5	5	5	5
409	67	1	18.9069	96	1	1	0	1	0	4	3	5	4	5	5	5	5	5	5	5	5	2	2	2	2	2	2	1	1	5	5	5	5	5	5	5	4	4	5	4	4	4	4	4	4	4	5	5	5
410	77	0	24.4352	108	1	1	0	1	0	4	2	5	5	5	5	5	5	5	5	5	3	1	1	1	5	1	1	1	5	5	5	5	4	5	4	4	4	4	4	4	5	4	3	3	5	5	5	5	5
411	64	1	20.2291	12	4	1	0	1	0	2	2	5	4	5	3	3	3	4	4	4	3	3	3	3	3	4	4	4	4	4	4	4	4	4	5	5	5	5	3	4	4	4	4	4	4	4	4	4	4
412	68	1	29.1016	144	3	1	0	1	0	5	6	5	5	5	5	5	5	5	5	5	5	1	1	1	5	5	1	1	1	5	5	5	5	5	5	5	5	5	5	1	1	1	1	1	5	5	5	5	5
413	65	0	24.3375	12	1	1	0	1	0	4	3	5	5	5	5	5	5	5	5	5	5	5	5	5	5	4	2	1	1	5	5	5	5	5	4	4	4	4	4	3	3	3	3	3	5	5	5	5	5
414	66	1	23.7698	36	1	1	0	1	0	4	2	4	1	3	4	3	4	4	4	4	4	5	4	3	3	2	1	3	3	4	5	4	3	3	4	4	3	1	3	3	4	4	3	3	4	5	5	5	4
415	63	0	22.8571	5	1	1	0	1	0	4	5	5	5	5	5	5	5	4	5	5	5	1	1	1	5	5	5	1	1	5	5	5	5	5	5	3	5	5	5	4	1	1	1	1	5	5	5	5	5
416	34	0	30.6689	24	1	1	0	2	1	5	3	4	2	3	4	4	4	3	4	4	3	2	3	3	3	2	1	1	1	4	4	4	4	4	3	3	2	2	2	3	3	3	4	2	3	4	3	4	3
417	47	0	29.0698	36	4	3	1	2	1	3	2	5	4	5	5	5	5	5	5	5	5	2	2	2	3	1	1	1	1	4	4	4	4	4	4	3	3	3	4	4	4	4	4	3	5	5	5	5	5
418	70	1	22.1003	120	1	1	0	1	0	4	3	4	4	4	4	4	4	3	3	3	3	3	3	3	3	3	3	3	3	4	3	4	4	4	3	3	3	3	3	3	3	3	3	3	3	3	3	3	3
419	53	0	24.6181	120	4	1	0	2	1	5	6	4	4	4	5	5	5	5	5	5	4	4	4	4	4	4	2	1	2	5	5	5	5	5	4	4	4	4	4	4	4	4	4	4	5	5	5	5	5
420	80	0	22.231	144	4	1	0	1	0	5	3	5	5	5	5	5	5	2	5	5	5	1	1	1	5	1	1	1	1	5	5	5	5	5	5	4	5	5	5	4	4	3	4	3	5	5	5	5	5
421	60	0	25.5593	96	3	1	0	2	1	3	2	4	5	5	1	1	1	3	1	1	1	2	2	4	4	2	1	4	1	5	1	1	4	5	1	1	1	1	2	1	1	1	1	1	1	1	1	1	1
422	43	1	20.7031	72	1	1	0	6	0	5	6	3	4	3	5	5	5	5	3	5	3	5	3	3	3	3	2	3	3	3	3	5	3	3	3	3	3	2	2	3	4	4	4	4	4	4	4	4	4
423	46	0	20.5693	240	3	1	0	2	1	4	3	5	5	5	5	5	5	5	5	5	5	1	1	1	5	1	1	1	1	5	5	5	5	5	4	4	4	4	4	4	1	2	2	2	5	5	5	5	5
424	45	1	17.3134	168	1	2	1	3	0	5	4	5	5	5	5	5	5	5	5	5	4	1	1	1	4	1	1	1	1	5	5	5	5	5	5	5	5	5	5	3	3	3	3	3	5	5	5	5	5
425	43	0	21.2585	180	1	1	0	2	1	5	5	5	5	5	5	5	5	5	5	5	1	1	1	1	5	1	1	1	1	5	5	5	5	5	5	5	5	5	5	5	5	3	3	5	4	4	5	5	5
426	47	1	28.4079	4	1	1	0	6	0	3	1	5	4	5	5	5	5	5	5	5	5	2	5	5	5	4	1	1	1	5	5	5	5	5	4	4	4	4	2	5	4	3	3	4	5	5	5	5	5
427	37	0	22.2041	36	5	1	0	2	1	5	6	5	5	5	5	5	5	5	5	5	5	5	5	5	5	5	5	5	5	5	5	5	5	5	5	5	5	5	5	5	5	5	5	5	5	5	5	5	5
428	57	0	20.7476	20	3	1	0	6	0	4	3	4	4	4	5	5	5	5	5	5	4	1	1	1	5	2	1	1	4	5	5	1	4	4	4	2	4	4	4	4	4	4	2	3	4	5	4	5	5
429	48	1	24.3418	72	1	1	0	2	1	3	2	4	5	5	1	1	1	2	1	1	2	1	1	4	4	2	2	2	2	5	5	5	5	5	5	5	5	1	5	5	5	3	1	3	5	5	4	4	5
430	76	1	27.3438	1	1	1	0	1	0	1	2	4	4	4	4	4	4	5	5	5	2	2	2	2	5	1	1	1	1	5	5	5	5	5	2	1	2	2	2	2	2	2	2	2	5	5	5	5	5
431	64	1	25.2363	36	5	1	0	1	0	4	2	5	5	5	5	5	5	5	5	5	3	1	1	1	5	1	1	1	1	5	5	5	4	5	4	4	4	4	4	4	5	4	3	4	5	5	5	5	5
432	45	0	18.9619	11	5	1	0	2	1	5	3	4	5	5	5	5	5	4	4	4	4	1	1	1	4	3	1	1	1	4	5	3	4	5	3	3	3	3	3	3	4	3	5	3	4	4	4	4	5
433	47	1	20.5126	156	4	1	0	4	0	3	6	5	5	5	5	4	4	1	5	5	5	1	3	5	3	4	5	1	3	5	5	5	4	3	2	2	3	3	1	2	4	5	4	1	5	5	4	4	3
434	43	0	31.5617	84	1	4	1	2	1	3	6	5	5	5	5	5	5	3	5	5	3	2	3	3	4	2	2	1	2	4	4	3	4	4	2	2	3	3	2	4	5	5	5	5	3	3	3	3	3
435	66	1	21.6311	36	5	1	0	1	0	4	2	5	4	5	5	4	5	4	5	4	3	3	2	2	4	3	2	4	4	4	4	4	2	4	2	2	2	2	2	3	3	4	4	5	4	4	4	4	4
436	72	1	23.0469	108	2	1	0	1	0	3	6	5	5	5	5	5	5	5	5	5	5	5	1	1	4	4	1	1	1	3	5	3	4	4	2	2	2	2	1	2	2	2	2	3	3	3	3	3	3
437	37	1	28.2284	192	5	2	1	4	0	5	5	5	5	5	5	5	5	5	5	5	5	1	1	1	1	3	2	2	2	5	5	5	5	5	5	5	5	5	5	5	3	3	2	3	5	5	5	5	5
438	71	0	22.2291	156	5	1	0	1	0	5	6	5	5	5	4	4	4	4	3	4	2	1	1	1	3	4	1	1	1	3	4	3	3	4	4	4	4	4	4	2	2	2	2	3	5	5	5	5	5
439	61	0	24.093	12	1	1	0	1	0	4	3	3	4	4	4	4	4	4	4	4	3	1	1	1	5	4	1	1	1	4	4	4	4	4	4	4	4	4	4	4	4	4	4	4	4	4	4	4	4
440	69	1	22	24	5	1	0	1	0	3	3	4	4	4	5	5	5	5	5	5	4	2	2	2	4	4	1	1	1	4	4	4	4	4	4	3	3	3	3	3	2	2	2	2	4	4	4	4	4
441	51	1	19.5312	60	3	1	0	1	0	4	4	3	3	3	5	5	5	5	5	5	5	3	3	3	4	3	1	3	3	5	5	5	5	5	4	2	3	3	3	3	3	3	3	3	4	4	4	4	4
442	43	1	2.05457	132	2	1	0	2	1	5	3	5	5	4	5	5	5	5	5	5	5	1	3	3	5	5	3	1	1	5	5	5	5	5	4	3	5	5	5	4	5	4	2	3	5	4	4	4	4
443	68	1	30.4272	3	3	1	0	1	0	4	3	5	5	4	5	5	5	5	5	5	5	1	2	3	4	1	1	1	1	5	5	4	4	5	4	3	4	4	4	2	3	2	2	1	4	4	4	4	4
444	40	1	20.9572	60	2	1	0	2	1	6	6	5	4	5	5	5	5	5	5	5	5	1	2	2	5	1	1	1	1	5	5	5	5	5	4	2	4	4	4	2	4	1	1	2	5	5	5	5	5
445	76	0	19.2653	120	5	1	0	1	0	4	1	4	5	5	5	4	5	4	5	5	1	1	1	1	5	4	1	1	1	4	4	3	3	3	4	2	2	3	2	3	4	4	4	3	5	5	4	5	4
446	64	0	23.8087	240	2	1	0	1	0	5	3	5	5	4	5	5	5	3	5	5	5	5	4	4	5	1	1	1	1	5	5	5	5	5	5	4	5	5	5	5	5	5	5	5	5	5	5	5	5
447	61	0	23.3844	144	3	1	0	1	0	5	3	5	5	5	5	5	5	5	5	5	5	1	1	1	5	5	1	1	1	5	5	4	5	5	4	4	3	3	3	4	2	2	2	2	4	4	4	4	4
448	35	1	23.5078	94	4	2	1	2	1	5	5	4	5	5	5	5	5	5	5	5	5	1	1	3	4	2	1	1	1	4	4	4	4	4	3	3	3	3	3	3	3	2	2	2	4	4	4	4	4
449	36	1	18.4425	84	5	1	0	4	0	5	6	5	5	5	5	5	5	5	5	5	4	1	1	1	5	1	1	1	1	4	4	4	4	4	4	4	4	4	4	5	5	5	5	5	5	5	5	5	5
450	47	1	24.6094	15	5	3	1	1	0	4	1	4	4	4	5	5	5	5	5	5	4	4	4	4	4	2	2	2	2	3	3	3	3	3	3	4	3	3	3	3	3	3	3	3	4	4	4	4	4
451	37	0	38.6056	6	2	2	1	4	0	4	1	5	5	3	5	4	5	4	5	4	4	1	4	4	5	5	2	1	1	3	5	4	5	5	5	3	4	3	4	5	5	4	3	2	4	5	5	5	5
452	75	0	22.6757	36	4	1	0	1	0	4	3	5	5	4	5	5	5	4	5	5	5	1	1	1	2	1	1	1	1	5	5	5	5	5	3	3	3	5	4	3	5	4	4	3	5	5	5	5	5
453	56	0	22.0386	144	3	1	0	2	1	5	3	4	4	3	5	4	5	5	5	5	4	1	4	3	5	4	1	3	2	5	5	4	5	5	3	2	3	3	3	2	2	2	2	4	4	4	3	4	4
454	50	1	21.2585	192	3	1	0	4	0	5	2	5	3	4	5	5	5	5	5	5	5	1	3	3	5	1	1	1	1	5	5	5	5	5	5	5	5	5	5	1	1	1	1	5	5	5	5	5	5
455	77	0	26.5118	120	3	4	1	1	0	4	3	1	5	3	5	4	5	2	5	5	1	1	1	1	5	5	5	5	5	1	1	1	1	1	4	4	3	2	2	4	5	4	4	4	5	5	5	5	5
456	33	1	17.7734	60	1	2	1	4	0	6	1	5	5	5	5	5	5	1	5	5	4	2	3	3	2	2	1	1	1	4	5	4	4	4	4	5	4	4	4	4	4	4	4	1	4	4	4	4	4
457	54	0	26.4463	3	2	1	0	2	1	5	6	5	5	5	4	4	4	4	4	4	3	3	4	4	5	4	4	1	1	5	5	5	5	5	5	4	4	4	4	3	3	3	3	3	4	4	4	4	4
458	54	0	26.8745	240	3	1	0	2	1	3	2	5	5	5	5	5	5	5	5	4	4	2	2	2	5	1	1	1	1	5	5	5	5	5	4	4	4	4	4	3	4	4	4	4	5	5	5	5	5
459	57	0	24.3375	6	5	1	0	4	0	5	3	5	5	5	5	5	5	5	5	5	1	1	1	1	5	1	1	1	1	5	5	5	5	5	5	4	4	4	5	4	3	2	2	1	5	5	5	5	5
460	39	0	28.4055	36	2	1	0	2	1	5	1	4	4	3	5	5	5	5	5	5	5	1	1	1	5	4	1	1	1	5	5	5	5	5	5	5	5	5	1	5	5	5	5	5	5	5	5	5	5
461	69	0	26.5039	60	2	1	0	1	0	4	2	5	5	5	5	5	5	5	5	5	5	1	4	4	5	1	1	1	5	5	5	5	5	5	5	5	5	5	5	5	1	2	2	4	5	5	5	5	5
462	60	0	25.3515	10	1	1	0	2	1	3	5	4	5	5	4	5	5	3	5	5	3	4	3	2	5	4	1	1	2	5	5	5	5	5	4	2	4	3	4	4	3	4	2	3	4	5	5	4	4
463	60	0	29.4118	2	1	1	0	6	0	4	1	4	4	4	4	5	5	4	5	5	4	4	4	4	5	4	3	3	3	5	5	4	5	5	5	5	5	4	4	4	4	4	4	4	4	4	4	4	4
464	78	0	20.1956	60	5	1	0	1	0	5	3	5	5	5	5	5	5	5	5	5	4	2	2	2	4	5	1	1	2	5	5	5	5	5	5	4	4	4	4	2	4	2	2	3	5	5	5	5	5
465	79	1	20.4518	15	2	1	0	1	0	5	3	1	1	1	1	1	1	1	1	1	1	1	1	1	1	1	1	1	1	4	4	2	2	4	2	2	1	1	2	2	2	3	2	3	2	2	2	2	5
466	65	0	26.5731	3	3	1	0	1	0	4	3	5	5	5	4	4	4	4	4	4	5	1	2	2	2	1	1	1	1	5	5	5	5	5	4	2	4	4	4	3	3	2	2	2	4	4	4	4	4
467	59	0	24.6914	48	3	1	0	2	1	5	6	5	5	5	5	5	4	4	4	4	5	1	1	1	2	1	1	1	1	5	5	5	5	5	5	5	5	5	5	1	2	2	2	2	5	5	5	5	5
468	55	0	25.6055	216	1	1	0	2	1	5	4	3	3	3	4	4	5	1	1	1	1	2	2	2	3	3	2	1	1	3	4	3	3	3	2	4	3	3	3	3	3	3	3	3	3	3	3	3	3
469	65	0	29.4118	24	1	1	0	1	0	4	1	5	5	5	5	5	5	5	5	5	5	2	2	2	3	1	1	1	1	5	5	5	5	5	5	1	5	5	3	1	2	2	2	3	3	4	4	5	5
470	68	1	32.6608	36	2	1	0	1	0	3	2	5	5	5	5	5	5	4	4	4	5	5	5	5	5	3	3	3	3	3	3	3	3	3	2	2	3	3	4	3	3	4	4	4	5	4	5	4	4
471	83	1	22.6562	3	5	4	1	1	0	3	3	5	5	5	5	5	5	5	1	5	5	2	4	4	1	1	1	1	1	2	3	3	2	2	3	1	1	1	1	1	1	1	1	1	1	4	1	3	3
472	40	1	30.854	1	1	1	0	2	1	5	6	5	4	5	5	5	5	5	5	5	2	1	1	1	5	5	2	1	1	5	5	5	5	5	3	4	4	3	3	5	5	4	5	5	5	5	5	5	5
473	67	1	22.0317	36	2	1	0	1	0	5	4	5	5	5	5	5	5	5	5	5	3	1	1	1	4	1	1	1	1	5	5	4	5	5	4	4	4	4	4	2	2	2	2	2	5	5	5	5	5
474	66	1	18.8189	36	5	1	0	1	0	3	6	4	4	3	5	5	5	5	5	5	4	1	4	3	5	3	2	1	5	4	4	4	4	4	3	1	3	3	3	4	4	4	3	3	3	4	4	4	4
475	52	0	19.257	96	5	1	0	3	0	5	4	4	4	3	5	5	5	5	5	5	4	1	1	1	5	1	1	1	1	5	5	5	5	5	3	3	4	4	4	5	5	4	4	4	5	5	5	5	5
476	76	0	26.7755	120	2	4	1	1	0	5	4	3	2	3	5	5	5	5	5	5	4	4	2	4	5	4	4	3	3	4	5	5	5	5	4	4	4	3	4	2	3	3	3	2	5	4	4	4	4
477	71	0	29.9836	84	4	1	0	1	0	5	4	5	5	5	5	5	5	5	5	5	5	1	1	1	5	5	1	4	4	5	5	5	5	5	5	4	5	5	5	5	4	5	5	5	5	5	5	5	5
478	61	0	44.9827	60	3	1	0	1	0	6	5	4	4	3	4	4	4	5	5	5	5	5	5	5	5	5	5	5	5	5	5	5	5	5	5	5	5	5	5	5	5	5	5	5	5	5	5	5	5
479	63	1	19.3772	252	5	1	0	1	0	4	5	5	5	5	5	5	5	5	5	5	5	5	5	5	5	5	5	5	5	5	5	5	5	5	5	5	5	5	5	5	5	5	5	5	5	5	5	5	5
480	68	0	21.6333	72	5	1	0	1	0	5	6	5	5	5	5	5	5	5	5	5	5	1	1	1	5	1	1	1	1	5	5	5	5	5	5	5	5	5	5	4	5	5	5	5	5	5	5	5	5
481	65	0	22.0386	240	5	1	0	2	1	5	4	4	4	4	4	4	4	5	5	5	5	5	5	5	5	5	5	5	5	5	5	5	5	5	5	5	5	5	2	4	4	4	4	4	5	5	5	5	5
482	57	0	30.3233	1	3	1	0	2	1	2	2	5	5	5	5	5	5	5	5	5	5	1	1	1	5	1	1	1	1	5	5	5	5	5	4	4	4	4	4	5	5	4	4	5	5	5	5	5	5
483	46	1	17.0874	8	3	1	0	1	0	5	2	5	5	5	5	5	5	5	5	5	5	1	1	1	5	1	1	1	1	5	5	5	5	5	5	5	5	5	5	5	1	1	1	5	5	5	5	5	5
484	74	0	23.4375	180	5	1	0	1	0	3	2	3	5	4	5	5	5	5	5	5	5	5	5	5	5	5	5	5	5	5	5	5	5	5	3	3	3	3	2	3	3	3	5	4	3	3	3	5	5
485	39	1	22.3214	60	5	2	1	2	1	5	5	5	5	5	5	5	5	5	5	5	5	5	5	5	5	5	5	5	5	5	5	5	5	5	5	5	5	5	4	4	4	4	4	4	5	5	5	5	5
486	35	0	21.2245	36	2	1	0	2	1	5	6	4	4	4	4	4	4	4	4	4	4	2	2	2	2	2	1	1	1	4	4	4	4	4	4	4	4	4	4	4	2	2	2	4	4	4	4	4	4
487	60	1	188.606	84	5	1	0	4	0	3	2	5	5	5	5	5	5	5	5	5	2	2	5	5	5	1	1	1	1	5	5	5	5	5	4	4	4	4	4	3	2	2	2	3	4	4	4	4	4
488	35	1	18.4911	60	5	1	0	6	0	5	6	5	5	5	5	5	5	5	5	5	2	2	5	5	5	1	1	1	1	5	5	5	5	5	4	4	4	4	4	2	1	1	1	1	5	5	5	5	5
489	32	0	30.1021	90	4	2	1	2	1	4	2	4	4	4	3	3	3	3	3	3	2	1	3	3	3	1	1	1	1	3	4	4	3	3	3	3	3	3	3	3	4	3	3	3	4	4	4	5	4
490	42	1	22.4766	57	1	1	0	2	1	4	6	5	5	5	5	5	5	5	5	5	5	1	1	1	5	1	1	1	1	5	5	5	5	5	5	5	5	5	5	5	5	3	3	1	5	5	5	5	5
491	56	0	24.2215	24	4	1	0	2	1	2	2	5	5	5	5	4	5	3	5	5	5	3	3	4	5	5	5	5	5	5	5	5	5	5	5	5	5	5	3	5	3	5	1	5	5	5	5	5	5
492	42	0	28.7317	120	5	1	0	2	1	5	6	5	5	5	5	5	5	5	5	5	4	1	1	1	4	1	1	1	1	5	5	5	5	5	3	4	4	4	4	4	4	2	2	1	5	5	5	5	5
493	73	1	20.149	120	4	1	0	1	0	4	6	5	5	5	5	5	5	5	5	5	5	1	1	1	5	4	1	1	5	5	5	5	5	5	4	4	4	4	4	4	4	4	4	3	3	5	5	5	5
494	44	1	20.5457	228	5	1	0	4	0	3	3	5	5	5	5	5	5	5	5	5	5	1	1	1	5	1	1	1	1	5	5	5	5	5	4	4	5	5	5	5	3	2	2	5	5	5	5	5	5
495	74	1	19.6283	156	1	1	0	1	0	4	2	4	5	5	5	5	5	5	5	5	1	1	1	1	4	3	3	3	3	4	4	4	4	4	4	3	3	3	4	3	4	3	3	3	4	4	4	4	4
496	52	1	22.4766	84	5	1	0	4	0	2	1	5	2	4	1	5	5	5	5	5	5	5	1	2	5	4	1	1	5	5	5	5	2	5	5	5	4	5	5	1	5	4	5	5	5	5	5	5	5
497	55	1	20.7612	420	2	1	0	1	0	4	5	5	5	5	5	5	5	5	5	5	5	1	2	1	5	1	1	1	2	5	5	5	5	5	5	5	5	5	5	5	5	4	4	1	5	5	5	5	5
498	26	1	18.7305	24	1	1	0	6	0	5	3	5	4	5	5	4	5	5	5	5	4	1	3	3	5	1	1	1	1	5	5	4	5	5	4	3	4	4	2	4	4	1	1	5	4	5	4	5	5
499	68	0	18.3655	60	5	1	0	1	0	3	3	5	4	5	4	5	5	4	4	4	4	3	3	3	4	4	3	3	3	3	4	4	4	3	4	4	4	4	3	4	3	4	4	3	4	4	4	5	4
500	36	0	34.0636	24	5	2	1	4	0	4	1	4	4	5	5	5	5	5	5	5	3	3	3	3	4	4	2	3	4	3	5	5	5	5	2	1	1	1	1	5	3	5	3	4	3	4	4	4	5
[truncated: 8 more columns]

## Sheet: Label explained
marital status
1 Married
2 Unmarried
3 Divorced
4 Widowed
employment
1Retired
2Employed
3Retired from public service
4 Unemployed or laid off
5 Student
6 Other
level of education
1 Below primary school
2 Primary school
3 Middle school
4 High school or vocational school
5 Associate degree or bachelor's degree
6 Master's degree or above
household's average monthly disposable income per capita
1 Below 2,000 yuan
2 2,000-4,000 yuan
3 4,000-6,000 yuan
4 6,000-8,000 yuan
5 8,000-10,000 yuan
6 Above 10,000 yuan
Variables	Items
Perceived vulnerability	PV1: Loss of renal function is likely to happen to me if I do not follow a renal diet recommended by the clinician.
(Five-point Scale:A.Not at all
B.Slightly applicable
C.Moderately applicable
D.Mostly applicable	PV2: My chances of renal decline are very high if I keep eating salty, sweetened and oily food.
E.Fully applicable)	PV3: My chances of getting comorbidities like type 2 diabetes, hypertension, and cardiovascular disease are high if I do not follow the clinician’s advice.
Perceived severity	PS1: Renal decline will have a negative impact on the everyday life and work of my family and caregivers.
(Five-point Scale：A.Strongly Disagree	PS2: Renal decline will have a negative impact on my own everyday life and work.
B.Somewhat Disagree	PS3: Renal decline will place financial burden on my family.
C.Neutral	PS4: Renal decline may have a negative impact on my quality of life.
D.Somewhat Agree	PS5: Renal decline will increase the chance of requiring frequent hospitalizations and hospital visits.
E.Strongly Agree)	PS6: Renal decline will increase the chance of requiring dialysis or transplant treatment.
Intrinsic rewards	IR1: Some food restricted for kidney health is really tasty and delightful.
(Five-point Scale：A.Strongly Disagree
B.Somewhat Disagree	IR2: I think an unrestricted diet is better for overall nutrition and health.
C.Neutral	IR3: I think an unrestricted diet makes me feel more relaxed.
D.Somewhat Agree	IR4: I think an unrestricted diet makes me enjoy life more.
E.Strongly Agree)	IR5: I think an unrestricted diet makes me feel better about myself.
Extrinsic rewards	ER1: My family prefer I do not restrict intake of certain food or food groups because of kidney condition.
(Five-point Scale:A.Not at all
B.Slightly applicable
C.Moderately applicable	ER2: My family prefer that I continue to eat organ meats and highly nutritious seafood as much as I can to avoid malnutrition.
D.Mostly applicable	ER3: My family think an unrestricted diet is better for overall nutrition and health.
E.Fully applicable)	ER4: My family think it is easier to prepare food if I maintain an unrestricted diet.
Response efficacy	RE1: Following scientific dietary guidance can help improve my nutrition and health.
(Five-point Scale：A.Strongly Disagree
B.Somewhat Disagree	RE2: Dialysis may be delayed or avoided by following a renal diet.
C.Neutral	RE3: Following a healthy diet can slow the impairment of kidney function.
D.Somewhat Agree	RE4: Following a healthy diet can curb the development and progression of diabetes, hypertension and other comorbidities.
E.Strongly Agree)	RE5: Keeping a healthy diet will improve my quality of life.
Self-efficacy	SE1: I am confident in keeping a healthy diet for the sake of improving my kidney condition.
(Five-point Scale:A.Not at all
B.Slightly applicable	SE2: I have the knowledge and skills required for getting the right type and amount of food suitable for my condition.
C.Moderately applicable	SE3: I know what to do with situations that interfere with my dietary plan (e.g. social dining with people who order mostly unhealthy food).
D.Mostly applicable	SE4: I know what to do with situations that interfere with my dietary plan (e.g. being busy and having to order takeout).
E.Fully applicable)	SE5: I know what to do with situations that interfere with my dietary plan (e.g. traveling).
Response cost	RC1: Following a renal diet requires more efforts in preparing food.
(Five-point Scale：A.Strongly Disagree
B.Somewhat Disagree	RC2: Following a renal diet hinders my social life.
C.Neutral	RC3: Following a renal diet is really challenging in practice.
D.Somewhat Agree	RC4: Following a renal diet is stressful.
E.Strongly Agree)	RC5: Following a renal diet costs me more than I gain.
Dietary management intention	DMI1: I intend to study information on dietary management for kidney disease after hospital discharge.
(Five-point Scale：A.Strongly Disagree
B.Somewhat Disagree	DMI2: I intend to reduce salt intake after hospital discharge.
C.Neutral	DMI3: I intend to follow a renal diet back home after hospital discharge.
D.Somewhat Agree	DMI4: I intend to follow a healthy diet after hospital discharge.
E.Strongly Agree)	DMI5: I intend to eat healthily on all occasions.
Note: IR1, IR5, and RC1 were removed from based on results from confirmatory factor analysis.
